# Supplementary material for: ﻿A new species in the Cyrtodactylusoldhami group (Squamata, Gekkonidae) from Kanchanaburi Province, western Thailand
Source: Zookeys. 2022 Jun 2;1103:139–69. doi: 10.3897/zookeys.1103.84672 (PMC9848611; doi:10.3897/zookeys.1103.84672)
Supplement: XML Treatment for Cyrtodactylus monilatus [file zookeys.1103.84672-treatment1.xml]

<!DOCTYPE tp:taxon-treatment
  PUBLIC "-//TaxonX//DTD Taxonomic Treatment Publishing DTD v0 20100105//EN" "tax-treatment-NSO.dtd">
<tp:taxon-treatment xmlns:tp="http://www.plazi.org/taxpub"><tp:treatment-meta><kwd-group><label>Taxon classification</label><kwd>
                <named-content content-type="kingdom">Animalia</named-content>
              </kwd><kwd>
                <named-content content-type="order">Squamata</named-content>
              </kwd><kwd>
                <named-content content-type="family">Gekkonidae</named-content>
              </kwd></kwd-group><mixed-citation publication-type="journal"><person-group><name><surname>Yodthong</surname><given-names>Siriporn</given-names></name><name><surname>Rujirawan</surname><given-names>Attapol</given-names></name><name><surname>Stuart</surname><given-names>Bryan L.</given-names></name><name><surname>Grismer</surname><given-names>L. Lee</given-names></name><name><surname>Aksornneam</surname><given-names>Akrachai</given-names></name><name><surname>Termprayoon</surname><given-names>Korkhwan</given-names></name><name><surname>Ampai</surname><given-names>Natee</given-names></name><name><surname>Aowphol</surname><given-names>Anchalee</given-names></name></person-group><article-title>﻿A new species in the <italic><tp:taxon-name><tp:taxon-name-part taxon-name-part-type="genus" reg="Cyrtodactylus">Cyrtodactylus</tp:taxon-name-part><tp:taxon-name-part taxon-name-part-type="species" reg="oldhami">oldhami</tp:taxon-name-part></tp:taxon-name></italic> group (<tp:taxon-name><tp:taxon-name-part taxon-name-part-type="order">Squamata</tp:taxon-name-part></tp:taxon-name>, <tp:taxon-name><tp:taxon-name-part taxon-name-part-type="family">Gekkonidae</tp:taxon-name-part></tp:taxon-name>) from Kanchanaburi Province, western Thailand</article-title><source>Zookeys</source><day>02</day><month>06</month><year>2022</year><volume>1103</volume><fpage>139</fpage><lpage>169</lpage><pub-id pub-id-type="doi">10.3897/zookeys.1103.84672</pub-id></mixed-citation></tp:treatment-meta><tp:nomenclature><label>﻿</label><tp:taxon-name>
              <object-id xmlns:xlink="http://www.w3.org/1999/xlink" content-type="arpha" xlink:type="simple">1A2D6396-16A0-53F4-B53C-B247A70819B4</object-id>
              <tp:taxon-name-part taxon-name-part-type="genus" reg="Cyrtodactylus">Cyrtodactylus</tp:taxon-name-part>
              <tp:taxon-name-part taxon-name-part-type="species" reg="monilatus">monilatus</tp:taxon-name-part>
              <object-id xmlns:xlink="http://www.w3.org/1999/xlink" content-type="zoobank" xlink:type="simple">http://zoobank.org/8F2DB395-0234-47D5-B272-0778D34ABE95</object-id>
            </tp:taxon-name><tp:taxon-status xmlns:xlink="http://www.w3.org/1999/xlink" xlink:type="simple">sp. nov.</tp:taxon-status><xref ref-type="fig" rid="F3">Common English name: Kanchanaburi Spotted Bent-toed Gecko Figs 3</xref><xref ref-type="fig" rid="F4">, 4</xref><xref ref-type="fig" rid="F5">, 5</xref><xref ref-type="fig" rid="F7">, 7</xref></tp:nomenclature><tp:treatment-sec sec-type="material" id="SECID0EX5BI"><title>Material examined.</title><p><bold><italic>Holotype</italic>.</bold><abbrev xmlns:xlink="http://www.w3.org/1999/xlink" content-type="institution" xlink:title="Zoological Museum, Kasetsart University, Bangkok, Thailand" id="ABBRID0EC6BI" xlink:type="simple">ZMKU</abbrev> R 00943, adult male (Figs <xref ref-type="fig" rid="F3">3</xref>, <xref ref-type="fig" rid="F4">4</xref>), collected from Thailand, Kanchanaburi Province, Si Sawat District, Tha Kradan Subdistrict, Erawan National Park, Tham (= cave) Phrathat Protection Unit (<named-content xmlns:xlink="http://www.w3.org/1999/xlink" content-type="dwc:verbatimCoordinates" xlink:type="simple"><named-content content-type="geo-json" specific-use="{&#34;type&#34;:&#34;Point&#34;,&#34;coordinates&#34;:[99.079183,14.395900]}" id="NCID0ES6BI" xlink:type="simple">14°23.754'N, 99°04.751'E</named-content></named-content>, 699 m elevation), 19 November 2021, by Siriporn Yodthong, Attapol Rujirawan, Akrachai Aksornneam, and Natee Ampai.</p><fig id="F3" position="float" orientation="portrait"><object-id xmlns:xlink="http://www.w3.org/1999/xlink" content-type="doi" xlink:type="simple">10.3897/zookeys.1103.84672.figure3</object-id><object-id xmlns:xlink="http://www.w3.org/1999/xlink" content-type="arpha" xlink:type="simple">2ACE5355-35B4-5DB8-AF84-C81E779BEF29</object-id><label>Figure 3.</label><caption><p>Adult male holotype of <italic><tp:taxon-name><tp:taxon-name-part taxon-name-part-type="genus" reg="Cyrtodactylus">Cyrtodactylus</tp:taxon-name-part><tp:taxon-name-part taxon-name-part-type="species" reg="monilatus">monilatus</tp:taxon-name-part></tp:taxon-name></italic> sp. nov. (<abbrev xmlns:xlink="http://www.w3.org/1999/xlink" content-type="institution" xlink:title="Zoological Museum, Kasetsart University, Bangkok, Thailand" id="ABBRID0EJACI" xlink:type="simple">ZMKU</abbrev> R 00943) in life from Tham Phrathat Protection Unit, Si Sawat District, Kanchanaburi Province, Thailand <bold>A</bold> lateral view <bold>B</bold> dorsal view <bold>C</bold> ventral view <bold>D</bold> precloacal region showing distribution of continuous, enlarged femoroprecloacal scales <bold>E</bold> palmar view of the left hand <bold>F</bold> plantar view of the left foot, and <bold>G</bold> ventral view of tail showing not enlarged median subcaudal scales.</p></caption><graphic xmlns:xlink="http://www.w3.org/1999/xlink" xlink:href="zookeys-1103-139_article-84672__-g003.jpg" position="float" orientation="portrait" xlink:type="simple" id="oo_691624.jpg"><uri content-type="original_file" xlink:type="simple">https://binary.pensoft.net/fig/691624</uri></graphic></fig><fig id="F4" position="float" orientation="portrait"><object-id xmlns:xlink="http://www.w3.org/1999/xlink" content-type="doi" xlink:type="simple">10.3897/zookeys.1103.84672.figure4</object-id><object-id xmlns:xlink="http://www.w3.org/1999/xlink" content-type="arpha" xlink:type="simple">363AB222-DA68-5176-9920-265DA8784BB4</object-id><label>Figure 4.</label><caption><p>Adult male holotype of <italic><tp:taxon-name><tp:taxon-name-part taxon-name-part-type="genus" reg="Cyrtodactylus">Cyrtodactylus</tp:taxon-name-part><tp:taxon-name-part taxon-name-part-type="species" reg="monilatus">monilatus</tp:taxon-name-part></tp:taxon-name></italic> sp. nov. (<abbrev xmlns:xlink="http://www.w3.org/1999/xlink" content-type="institution" xlink:title="Zoological Museum, Kasetsart University, Bangkok, Thailand" id="ABBRID0EUBCI" xlink:type="simple">ZMKU</abbrev> R 00943) in preservation <bold>A</bold> dorsal view <bold>B</bold> ventral view <bold>C</bold> dorsal view showing the rostral, supranasal, and internasal scales <bold>D</bold> ventral view showing the mental and postmental scales <bold>E</bold> lateral view of head of the left side <bold>F</bold> lateral view of flank of the left side.</p></caption><graphic xmlns:xlink="http://www.w3.org/1999/xlink" xlink:href="zookeys-1103-139_article-84672__-g004.jpg" position="float" orientation="portrait" xlink:type="simple" id="oo_691625.jpg"><uri content-type="original_file" xlink:type="simple">https://binary.pensoft.net/fig/691625</uri></graphic></fig><p><bold><italic>Paratypes</italic></bold> (Fig. <xref ref-type="fig" rid="F5">5</xref>). Seven adult males (<abbrev xmlns:xlink="http://www.w3.org/1999/xlink" content-type="institution" xlink:title="Zoological Museum, Kasetsart University, Bangkok, Thailand" id="ABBRID0EVCCI" xlink:type="simple">ZMKU</abbrev> R 00934–00939, <abbrev xmlns:xlink="http://www.w3.org/1999/xlink" content-type="institution" xlink:title="Zoological Museum, Kasetsart University, Bangkok, Thailand" id="ABBRID0E1CCI" xlink:type="simple">ZMKU</abbrev> R 00944) and three adult females (<abbrev xmlns:xlink="http://www.w3.org/1999/xlink" content-type="institution" xlink:title="Zoological Museum, Kasetsart University, Bangkok, Thailand" id="ABBRID0E6CCI" xlink:type="simple">ZMKU</abbrev> R 00940–00942), same data as holotype. Three adult males (<abbrev xmlns:xlink="http://www.w3.org/1999/xlink" content-type="institution" xlink:title="Zoological Museum, Kasetsart University, Bangkok, Thailand" id="ABBRID0EEDCI" xlink:type="simple">ZMKU</abbrev> R 00928–00930) and two adult females (<abbrev xmlns:xlink="http://www.w3.org/1999/xlink" content-type="institution" xlink:title="Zoological Museum, Kasetsart University, Bangkok, Thailand" id="ABBRID0EJDCI" xlink:type="simple">ZMKU</abbrev> R 00931–00932), same data as holotype except collected on 26 November 2019, by Siriporn Yodthong, Attapol Rujirawan, Akrachai Aksornneam, and Korkhwan Termprayoon. One adult female (<abbrev xmlns:xlink="http://www.w3.org/1999/xlink" content-type="institution" xlink:title="Zoological Museum, Kasetsart University, Bangkok, Thailand" id="ABBRID0EODCI" xlink:type="simple">ZMKU</abbrev> R 00927), collected from Thailand, Kanchanaburi Province, Si Sawat District, Tha Kradan Subdistrict, Erawan National Park, Erawan Waterfall (<named-content xmlns:xlink="http://www.w3.org/1999/xlink" content-type="dwc:verbatimCoordinates" xlink:type="simple"><named-content content-type="geo-json" specific-use="{&#34;type&#34;:&#34;Point&#34;,&#34;coordinates&#34;:[99.146767,14.371917]}" id="NCID0EWDCI" xlink:type="simple">14°22.315'N, 99°08.806'E</named-content></named-content>, 82 m elevation) on 25 November 2019 by Siriporn Yodthong, Attapol Rujirawan, Akrachai Aksornneam, and Korkhwan Termprayoon. Three adult females (<abbrev xmlns:xlink="http://www.w3.org/1999/xlink" content-type="institution" xlink:title="Zoological Museum, Kasetsart University, Bangkok, Thailand" id="ABBRID0E2DCI" xlink:type="simple">ZMKU</abbrev> R 00924–00926), collected from Thailand, Kanchanaburi Province, Si Sawat District, Khao Chot Subdistrict, Chaloem Ratanakosin National Park, Tham Than Lot Noi-Tham Than Lot Yai Nature Trail (<named-content xmlns:xlink="http://www.w3.org/1999/xlink" content-type="dwc:verbatimCoordinates" xlink:type="simple"><named-content content-type="geo-json" specific-use="{&#34;type&#34;:&#34;Point&#34;,&#34;coordinates&#34;:[99.290600,14.669300]}" id="NCID0EDECI" xlink:type="simple">14°40.158'N, 99°17.436'E</named-content></named-content>, 526 m elevation) on 20 April 2019 by Siriporn Yodthong, Akrachai Aksornneam, Korkhwan Termprayoon, and Natee Ampai.</p><fig id="F5" position="float" orientation="portrait"><object-id xmlns:xlink="http://www.w3.org/1999/xlink" content-type="doi" xlink:type="simple">10.3897/zookeys.1103.84672.figure5</object-id><object-id xmlns:xlink="http://www.w3.org/1999/xlink" content-type="arpha" xlink:type="simple">C8E12C77-C679-5EC7-9D45-8B19E1EBA28E</object-id><label>Figure 5.</label><caption><p>Paratypes of <italic><tp:taxon-name><tp:taxon-name-part taxon-name-part-type="genus" reg="Cyrtodactylus">Cyrtodactylus</tp:taxon-name-part><tp:taxon-name-part taxon-name-part-type="species" reg="monilatus">monilatus</tp:taxon-name-part></tp:taxon-name></italic> sp. nov. in life showing variation in color pattern <bold>A</bold> adult male (<abbrev xmlns:xlink="http://www.w3.org/1999/xlink" content-type="institution" xlink:title="Zoological Museum, Kasetsart University, Bangkok, Thailand" id="ABBRID0E4ECI" xlink:type="simple">ZMKU</abbrev> R 00935) <bold>B</bold> adult male (<abbrev xmlns:xlink="http://www.w3.org/1999/xlink" content-type="institution" xlink:title="Zoological Museum, Kasetsart University, Bangkok, Thailand" id="ABBRID0EEFCI" xlink:type="simple">ZMKU</abbrev> R 00944) from Tham Phrathat Protection Unit <bold>C</bold> adult female (<abbrev xmlns:xlink="http://www.w3.org/1999/xlink" content-type="institution" xlink:title="Zoological Museum, Kasetsart University, Bangkok, Thailand" id="ABBRID0ELFCI" xlink:type="simple">ZMKU</abbrev> R 00927) from Erawan Waterfall <bold>D</bold> adult female (<abbrev xmlns:xlink="http://www.w3.org/1999/xlink" content-type="institution" xlink:title="Zoological Museum, Kasetsart University, Bangkok, Thailand" id="ABBRID0ESFCI" xlink:type="simple">ZMKU</abbrev> R 00926) from Tham Than Lot Noi-Tham Than Lot Yai Nature Trail, Si Sawat District, Kanchanaburi Province, Thailand.</p></caption><graphic xmlns:xlink="http://www.w3.org/1999/xlink" xlink:href="zookeys-1103-139_article-84672__-g005.jpg" position="float" orientation="portrait" xlink:type="simple" id="oo_691626.jpg"><uri content-type="original_file" xlink:type="simple">https://binary.pensoft.net/fig/691626</uri></graphic></fig></tp:treatment-sec><tp:treatment-sec sec-type="Referred specimens" id="SECID0E3FCI"><title>Referred specimens.</title><p>One juvenile (<abbrev xmlns:xlink="http://www.w3.org/1999/xlink" content-type="institution" xlink:title="Zoological Museum, Kasetsart University, Bangkok, Thailand" id="ABBRID0ECGCI" xlink:type="simple">ZMKU</abbrev> R 00923), collected from Thailand, Kanchanaburi Province, Si Sawat District, Khao Chot Subdistrict, Chaloem Ratanakosin National Park, Tham Than Lot Noi-Tham Than Lot Yai Nature Trail (<named-content xmlns:xlink="http://www.w3.org/1999/xlink" content-type="dwc:verbatimCoordinates" xlink:type="simple"><named-content content-type="geo-json" specific-use="{&#34;type&#34;:&#34;Point&#34;,&#34;coordinates&#34;:[99.305233,14.662783]}" id="NCID0EKGCI" xlink:type="simple">14° 39.767'N, 99°18.314'E</named-content></named-content>, 233 m elevation) on 19 April 2019 by Siriporn Yodthong, Akrachai Aksornneam, Korkhwan Termprayoon, and Natee Ampai. One juvenile (<abbrev xmlns:xlink="http://www.w3.org/1999/xlink" content-type="institution" xlink:title="Zoological Museum, Kasetsart University, Bangkok, Thailand" id="ABBRID0EPGCI" xlink:type="simple">ZMKU</abbrev> R 00933), same data as holotype except collected on 26 November 2019 by Siriporn Yodthong, Attapol Rujirawan, Akrachai Aksornneam, and Korkhwan Termprayoon.</p></tp:treatment-sec><tp:treatment-sec sec-type="etymology" id="SECID0EUGCI"><title>Etymology.</title><p>The specific epithet <italic><tp:taxon-name><tp:taxon-name-part taxon-name-part-type="genus" reg="Cyrtodactylus"/><tp:taxon-name-part taxon-name-part-type="species" reg="monilatus">monilatus</tp:taxon-name-part></tp:taxon-name></italic> is taken from <italic>monile</italic> (L.) for necklace or string of beads and <italic>latus</italic> (L.) for flank, in reference to the new species having two rows of small, diffuse, yellow or yellowish white spots on the flanks that resemble a beaded necklace. These spots are an important color pattern difference between the new species and <italic><tp:taxon-name><tp:taxon-name-part taxon-name-part-type="genus" reg="Cyrtodactylus">C.</tp:taxon-name-part><tp:taxon-name-part taxon-name-part-type="species" reg="zebraicus">zebraicus</tp:taxon-name-part></tp:taxon-name></italic>. We propose “Kanchanaburi Spotted Bent-toed Gecko” for the common English name and “ตุ๊กแกป่่่าลายจุดเมืองกาญจน์” (Took kae pa lai jud mueang kan) for the common Thai name of the new species.</p></tp:treatment-sec><tp:treatment-sec sec-type="diagnosis" id="SECID0ETHCI"><title>Diagnosis.</title><p><italic><tp:taxon-name><tp:taxon-name-part taxon-name-part-type="genus" reg="Cyrtodactylus">Cyrtodactylus</tp:taxon-name-part><tp:taxon-name-part taxon-name-part-type="species" reg="monilatus">monilatus</tp:taxon-name-part></tp:taxon-name></italic> sp. nov. is assigned to the <italic><tp:taxon-name><tp:taxon-name-part taxon-name-part-type="genus" reg="Cyrtodactylus">C.</tp:taxon-name-part><tp:taxon-name-part taxon-name-part-type="species" reg="oldhami">oldhami</tp:taxon-name-part></tp:taxon-name></italic> group on the basis of its recovered phylogenetic position (Fig. <xref ref-type="fig" rid="F1">1</xref>). This species can be distinguished from all other species of the <italic><tp:taxon-name><tp:taxon-name-part taxon-name-part-type="genus" reg="Cyrtodactylus">C.</tp:taxon-name-part><tp:taxon-name-part taxon-name-part-type="species" reg="oldhami">oldhami</tp:taxon-name-part></tp:taxon-name></italic> group (sensu <xref ref-type="bibr" rid="B16">Grismer et al. 2021b</xref>) by having the following combination of characters: (1) a medium-sized <italic><tp:taxon-name><tp:taxon-name-part taxon-name-part-type="genus" reg="Cyrtodactylus">Cyrtodactylus</tp:taxon-name-part></tp:taxon-name></italic>, <abbrev xmlns:xlink="http://www.w3.org/1999/xlink" xlink:title="Snout to vent length, taken from the tip of snout to the vent" id="ABBRID0EJJCI" xlink:type="simple">SVL</abbrev> 53.7–63.3 mm in adult males, 58.6–75.8 mm in adult females; (2) 10–13 supralabial and 8–11 infralabial scales; (3) 22–34 paravertebral tubercles; (4) 16–21 longitudinal rows of dorsal tubercles; (5) 34–42 ventral scales; (6) 12–16 total subdigital lamellae on the fourth finger; (7) 15–19 total subdigital lamellae on the fourth toe; (8) 30–39 contiguous enlarged femoroprecloacal scales; (9) femoral pores and precloacal pores absent in both sexes; (10) four or five rows of postprecloacal scales; (11) precloacal groove or depression absent; (12) enlarged median subcaudal scales absent; (13) 9–12 dark and light caudal bands encircling the original tail; (14) weak ventrolateral folds present; (15) subconical to slightly prominent trihedral keeled tubercles on body that extend past the base of the tail but no further than 1/3 of anterior portion of tail; (16) top of head bearing large, dark-brown blotches edged in yellow or yellowish white with no light-colored network; (17) 4–7 dorsal body bands composed of paired, paravertebral, dark-brown blotches edged in yellow or yellowish white; and (18) two rows of small, diffuse, yellow or yellowish white spots on flanks.</p></tp:treatment-sec><tp:treatment-sec sec-type="description" id="SECID0ENJCI"><title>Description of holotype</title><p>(Figs <xref ref-type="fig" rid="F3">3</xref>, <xref ref-type="fig" rid="F4">4</xref>). Adult male with 56.4 mm <abbrev xmlns:xlink="http://www.w3.org/1999/xlink" xlink:title="Snout to vent length, taken from the tip of snout to the vent" id="ABBRID0E2JCI" xlink:type="simple">SVL</abbrev>; head moderate in length (<abbrev xmlns:xlink="http://www.w3.org/1999/xlink" xlink:title="Head length, the distance from the posterior margin of the retroarticular process of the lower jaw to the tip of the snout" id="ABBRID0E6JCI" xlink:type="simple">HL</abbrev>/<abbrev xmlns:xlink="http://www.w3.org/1999/xlink" xlink:title="Snout to vent length, taken from the tip of snout to the vent" id="ABBRID0EDKCI" xlink:type="simple">SVL</abbrev> 0.29), wide (<abbrev xmlns:xlink="http://www.w3.org/1999/xlink" xlink:title="Head width, measured at the angle of the jaws" id="ABBRID0EHKCI" xlink:type="simple">HW</abbrev>/<abbrev xmlns:xlink="http://www.w3.org/1999/xlink" xlink:title="Head length, the distance from the posterior margin of the retroarticular process of the lower jaw to the tip of the snout" id="ABBRID0ELKCI" xlink:type="simple">HL</abbrev> 0.65), slightly flattened (<abbrev xmlns:xlink="http://www.w3.org/1999/xlink" xlink:title="Head depth, the maximum height of head measured from the occiput to the mandibles" id="ABBRID0EPKCI" xlink:type="simple">HD</abbrev>/<abbrev xmlns:xlink="http://www.w3.org/1999/xlink" xlink:title="Head length, the distance from the posterior margin of the retroarticular process of the lower jaw to the tip of the snout" id="ABBRID0ETKCI" xlink:type="simple">HL</abbrev> 0.40), distinct from neck, and triangular in dorsal profile; lores concave anteriorly, inflated posteriorly; frontal region flattened, prefrontal region slightly concave, canthus rostralis rounded; snout rather elongate (<abbrev xmlns:xlink="http://www.w3.org/1999/xlink" xlink:title="Eye to snout distance, measured from anterior most margin of the eyeball to the tip of snout" id="ABBRID0EXKCI" xlink:type="simple">ES</abbrev>/<abbrev xmlns:xlink="http://www.w3.org/1999/xlink" xlink:title="Head length, the distance from the posterior margin of the retroarticular process of the lower jaw to the tip of the snout" id="ABBRID0E2KCI" xlink:type="simple">HL</abbrev> 0.40), rounded in rostral region, eye to snout distance slightly greater than head depth; eye large (<abbrev xmlns:xlink="http://www.w3.org/1999/xlink" xlink:title="Eye diameter, the greatest horizontal diameter of the eyeball" id="ABBRID0E6KCI" xlink:type="simple">ED</abbrev>/<abbrev xmlns:xlink="http://www.w3.org/1999/xlink" xlink:title="Head length, the distance from the posterior margin of the retroarticular process of the lower jaw to the tip of the snout" id="ABBRID0EDLCI" xlink:type="simple">HL</abbrev> 0.29), eyeball slightly protuberant, eye diameter less than the eye to ear distance, pupil vertical; ear opening elliptical, obliquely oriented, moderate in size (<abbrev xmlns:xlink="http://www.w3.org/1999/xlink" xlink:title="Ear diameter, the greatest vertical distance of the ear opening" id="ABBRID0EHLCI" xlink:type="simple">EL</abbrev>/<abbrev xmlns:xlink="http://www.w3.org/1999/xlink" xlink:title="Head length, the distance from the posterior margin of the retroarticular process of the lower jaw to the tip of the snout" id="ABBRID0ELLCI" xlink:type="simple">HL</abbrev> 0.09); eye to ear distance greater than eye diameter; rostral large, subrectangular, height 1.6 mm, shorter than wide, 2.8 mm, medially divided by dorsal a furrow, reaching to approximately half-way down rostral height, bordered posteriorly by supranasals and internasal, laterally by first supralabials and nostrils; external nares at anterior angle of snout, directed lateroposteriorly, bordered anteriorly by rostral, dorsally by large supranasal, posteriorly by two small postnasals, ventrally by first supralabial; internarial distance narrow; supranasals subrectangular, separated by two small internasals, bordered anteriorly by rostral, laterally by nostrils, posteriorly by four small scales; two internasals, subpentagonal, vertically arranged, slightly protruding rostral, bordered posteriorly by three small scales; 8/7 (right/left) supralabials extending to below midpoint of eye, 12/11 to below the posterior margin of the eyeball, subrectangular anteriorly, elliptical shape posteriorly; 5/7 infralabials extending to below midpoint of eye, 9/10 to below the posterior margin of the eyeball, larger than supralabials, tapering smoothly posteriorly; scales of frontonasal, prefrontal and lores, small, relatively raised, domed, slightly larger than granular scales on top of head and occiput; scales on occiput intermixed with scattered, slightly larger, more rounded, dome to subconical tubercles, more prominent tubercles between occiput and above ear opening; dorsal supraciliaries crenulated, not elongate or keeled; mental large, triangular, 2.4 mm in width, 1.8 mm in length, bordered laterally by first infralabials and posteriorly by large, right and left trapezoidal postmentals that contact medially for 66% of their length posterior to mental; one row of slightly enlarged chin shields extending posteriorly to sixth (right) and seventh (left) infralabial; and gular and throat scales small, granular, grading posteriorly into larger, flat, smooth, imbricate, pectoral and ventral scales.</p><p>Body slender, relatively short (<abbrev xmlns:xlink="http://www.w3.org/1999/xlink" xlink:title="Axilla to groin length, taken from the posterior margin of the forelimb at its insertion point on the body to the anterior margin of the hind limb at its insertion point on the body" id="ABBRID0ERLCI" xlink:type="simple">AG</abbrev>/<abbrev xmlns:xlink="http://www.w3.org/1999/xlink" xlink:title="Snout to vent length, taken from the tip of snout to the vent" id="ABBRID0EVLCI" xlink:type="simple">SVL</abbrev> 0.44), with weak ventrolateral folds; scales on dorsum small, mostly homogenous, granular, interspersed with larger, irregularly arranged, slightly prominent trihedral keeled tubercles; tubercles extending from occiput beyond to the base of the tail but not farther than 1/3 of tail; tubercles on occiput, nape and anterior of body at level above shoulder smaller, subconical; those mid-dorsally and on the posterior section of the body larger, being more dense, slightly more prominently keeled, and more regularly arrange in sacral region and tail base; tubercles on flanks sparse; approximately 16 longitudinal rows of dorsal tubercles; approximately 28 paravertebral tubercles; 38 flat, imbricate, smooth ventral scales, those near midline larger than those laterally and dorsal scales; femoral scales enlarged, extending along 2/3 of femora and contiguous with enlarged precloacal scales; precloacal scales smooth, approximately twice the size of femoral scales; 33 contiguous femoroprecloacal scales; femoral pores and precloacal pores absent; four rows of enlarged postprecloacal scales; and precloacal groove or depression absent.</p><p>Limbs moderately slender; forelimbs relatively short (<abbrev xmlns:xlink="http://www.w3.org/1999/xlink" xlink:title="Forearm length, taken on the dorsal surface from the posterior margin of the elbow while flexed 90° to the inflection of the flexed wrist" id="ABBRID0E2LCI" xlink:type="simple">FL</abbrev>/<abbrev xmlns:xlink="http://www.w3.org/1999/xlink" xlink:title="Snout to vent length, taken from the tip of snout to the vent" id="ABBRID0E6LCI" xlink:type="simple">SVL</abbrev> 0.15); scales on dorsal surface domed to subconical, granular, slightly larger than those on body, interspersed with sparsely enlarged, subconical and trihedrally keeled tubercles; dorsal scales of wrist and palm flat, smooth, round, imbricate; ventral scales of palm flat, weakly rounded, slightly raised, not imbricate, smaller than those on body; 16/16 (right/left) total subdigital lamellae on fourth finger, 4/4 proximal subdigital lamellae rectangular with rounded to weakly rounded corners, broadly expanded proximal to joint inflection on fourth finger, 12/12 distal subdigital lamellae, slightly expanded immediately distal to joint, becoming gradually more expanded near the claw; digits well-developed, relatively long, inflected at basal interphalangeal joints; digits slightly narrower distal to inflections; no interdigital webbing; claw well-developed, relatively short, claw base sheathed by a dorsal and ventral scales; hind limbs more robust than forelimbs, moderate in length (<abbrev xmlns:xlink="http://www.w3.org/1999/xlink" xlink:title="Tibia length, taken on the ventral surface from the posterior surface of the knee while flexed 90° to the base of the heel" id="ABBRID0EDMCI" xlink:type="simple">TBL</abbrev>/<abbrev xmlns:xlink="http://www.w3.org/1999/xlink" xlink:title="Snout to vent length, taken from the tip of snout to the vent" id="ABBRID0EHMCI" xlink:type="simple">SVL</abbrev> 0.18); dorsal scales domed to subconical, granular, interspersed with enlarged subconical and trihedrally keeled tubercles, and anterior part of thigh covered by flat, slightly larger, imbricate scales; ventral scales of femora flat, smooth, imbricate, smaller than those on body; small postfemoral scales form an abrupt union with large, flat ventral scales of posteroventral margin of thigh; ventral scales of tibia flat, imbricate; dorsal scales of plantar surface relatively smooth, rounded, imbricate; ventral scales of plantar surface low flat, weakly rounded; 18/19 (right/left) total subdigital lamellae on fourth toe, 5/6 proximal subdigital lamellae, rectangular with rounded to weaky rounded corners, broadly expanded proximal to joint inflection on fourth toe, 13/13 distal subdigital lamellae, slightly expanded immediately distal to joint, becoming gradually more expanded near the claw; digits well-developed, relatively long, inflected at basal, interphalangeal joints; and claw well-developed, relatively short, claw base sheathed by a dorsal and ventral scales.</p><p>Tail 58.1 mm in length, original, slightly longer than <abbrev xmlns:xlink="http://www.w3.org/1999/xlink" xlink:title="Snout to vent length, taken from the tip of snout to the vent" id="ABBRID0ENMCI" xlink:type="simple">SVL</abbrev> (<abbrev xmlns:xlink="http://www.w3.org/1999/xlink" xlink:title="Tail length, taken from the vent to the tip of the tail, original and regenerated" id="ABBRID0ERMCI" xlink:type="simple">TL</abbrev>/<abbrev xmlns:xlink="http://www.w3.org/1999/xlink" xlink:title="Snout to vent length, taken from the tip of snout to the vent" id="ABBRID0EVMCI" xlink:type="simple">SVL</abbrev> 1.03), moderate in proportions, segmented, cylindrical, wide anteriorly, 4.6 mm in width at base, tapering to a tip, covered with small scales on the dorsal surface but slightly larger scales on ventral surface; dorsal scales of tail base granular, round, becoming larger, flatter, subimbricate posteriorly; those on tail base bearing trihedrally keeled tubercles forming paravertebral rows, four dorsal longitudinal tubercles rows, two transverse rows of dorsal tubercles extend from tail base to posterior margin of third caudal band, 7.1 mm from tail base, approximately 1/8 of tail; no enlarged median row of transverse scales on subcaudal region; no caudal furrow; base of tail forming hemipenial swelling; 2/2 (right/left) postcloacal tubercles on the enlarged smooth hemipenial swelling; and postcloacal tubercles approximately equal size.</p></tp:treatment-sec><tp:treatment-sec sec-type="Coloration of holotype in life" id="SECID0EZMCI"><title>Coloration of holotype in life</title><p><bold>(Fig. <xref ref-type="fig" rid="F3">3</xref>).</bold> Dorsal ground color of head, body, and limbs yellowish brown; top of head bearing large, dark-brown blotches edged in yellow; superciliary scales yellow; wide dark-brown stripe edged in yellow on canthus, extending from posterior margin of nostril to anterior margin of orbit; wide, discontinuous, dark-brown nuchal loop edged in yellow, extending from posterior margin of one orbit, across occiput to posterior margin of the other orbit; three large, dark-brown blotches edged in yellow on nape; seven paravertebral blotches on right and six on left between limb insertions resulting in five anterior bands of paired, paravertebral, dark-brown blotches, remaining bands composed of one and two, unpaired, paravertebral, blotches; all dorsal bands terminate on upper flanks with a series of dark-brown, irregularly shaped blotches of varying sizes edged in yellow and yellowish white; two similarly colored postsacral bands, anterior composed of paravertebral blotches and posterior composed of confluent blotches; 11 dark-brown caudal bands and 11 white caudal bands; all caudal bands encircle the tail; dorsal portion of forelimbs bearing irregularly shaped dark markings with dull-yellow spots; dorsal portion of hind limbs mottled with yellow spots and small, poorly defined, dark-brown blotches; supralabial and infralabial scales off-white with darker markings; suborbital region to forelimb insertions covered with irregularly shaped dark-brown and yellowish white markings; lower flanks bearing two rows of small, diffuse, yellowish white spots; all ventral surfaces generally greyish white, immaculate, except for ventral surface of knee, precloacal and postcloacal regions, and hemipenial swellings which bear dark and yellow to yellowish white markings.</p></tp:treatment-sec><tp:treatment-sec sec-type="Coloration of holotype in preservation" id="SECID0EGNCI"><title>Coloration of holotype in preservation</title><p><bold>(Fig. <xref ref-type="fig" rid="F4">4</xref>).</bold> Color pattern of head, body, limbs, and tail similar to that in life with some fading. Ground color of head, body, and limbs light-beige; dark body and dark caudal bands lighter than in life; yellow coloration on dorsal and ventral surface fade to off-white; and all ventral surfaces light-beige.</p></tp:treatment-sec><tp:treatment-sec sec-type="variation" id="SECID0ETNCI"><title>Variations.</title><p>Morphometric, meristic and color pattern characters of the type series and referred specimens of <italic><tp:taxon-name><tp:taxon-name-part taxon-name-part-type="genus" reg="Cyrtodactylus">C.</tp:taxon-name-part><tp:taxon-name-part taxon-name-part-type="species" reg="monilatus">monilatus</tp:taxon-name-part></tp:taxon-name></italic> sp. nov. are presented in Tables <xref ref-type="table" rid="T4">4</xref>–<xref ref-type="table" rid="T6">6</xref>. All paratypes approximate the holotype in general aspects of morphology, with variations in coloration and banding (Fig. <xref ref-type="fig" rid="F5">5</xref>). Dorsal ground color varies from beige, brown, to yellowish brown. Edge of dark-brown blotches on dorsum varies from yellow to yellowish white. Pattern on top of head of one specimen (<abbrev xmlns:xlink="http://www.w3.org/1999/xlink" content-type="institution" xlink:title="Zoological Museum, Kasetsart University, Bangkok, Thailand" id="ABBRID0EQOCI" xlink:type="simple">ZMKU</abbrev> R 00926) has faint, poorly-defined, dark, irregularly shaped blotches. One specimen (<abbrev xmlns:xlink="http://www.w3.org/1999/xlink" content-type="institution" xlink:title="Zoological Museum, Kasetsart University, Bangkok, Thailand" id="ABBRID0EVOCI" xlink:type="simple">ZMKU</abbrev> R 00926) has a faint, poorly-defined, dark stripe on canthus region. Nuchal loop patterns of three specimens (<abbrev xmlns:xlink="http://www.w3.org/1999/xlink" content-type="institution" xlink:title="Zoological Museum, Kasetsart University, Bangkok, Thailand" id="ABBRID0E1OCI" xlink:type="simple">ZMKU</abbrev> R 00925–00927) are completely continuous. Dorsal body bands of one specimen (<abbrev xmlns:xlink="http://www.w3.org/1999/xlink" content-type="institution" xlink:title="Zoological Museum, Kasetsart University, Bangkok, Thailand" id="ABBRID0E6OCI" xlink:type="simple">ZMKU</abbrev> R 00925) comprise four bands, seven specimens (<abbrev xmlns:xlink="http://www.w3.org/1999/xlink" content-type="institution" xlink:title="Zoological Museum, Kasetsart University, Bangkok, Thailand" id="ABBRID0EEPCI" xlink:type="simple">ZMKU</abbrev> R 00923, <abbrev xmlns:xlink="http://www.w3.org/1999/xlink" content-type="institution" xlink:title="Zoological Museum, Kasetsart University, Bangkok, Thailand" id="ABBRID0EJPCI" xlink:type="simple">ZMKU</abbrev> R 00924, <abbrev xmlns:xlink="http://www.w3.org/1999/xlink" content-type="institution" xlink:title="Zoological Museum, Kasetsart University, Bangkok, Thailand" id="ABBRID0EOPCI" xlink:type="simple">ZMKU</abbrev> R 00926, <abbrev xmlns:xlink="http://www.w3.org/1999/xlink" content-type="institution" xlink:title="Zoological Museum, Kasetsart University, Bangkok, Thailand" id="ABBRID0ETPCI" xlink:type="simple">ZMKU</abbrev> R 00929, <abbrev xmlns:xlink="http://www.w3.org/1999/xlink" content-type="institution" xlink:title="Zoological Museum, Kasetsart University, Bangkok, Thailand" id="ABBRID0EYPCI" xlink:type="simple">ZMKU</abbrev> R 00933, <abbrev xmlns:xlink="http://www.w3.org/1999/xlink" content-type="institution" xlink:title="Zoological Museum, Kasetsart University, Bangkok, Thailand" id="ABBRID0E4PCI" xlink:type="simple">ZMKU</abbrev> R 00941 and <abbrev xmlns:xlink="http://www.w3.org/1999/xlink" content-type="institution" xlink:title="Zoological Museum, Kasetsart University, Bangkok, Thailand" id="ABBRID0ECQCI" xlink:type="simple">ZMKU</abbrev> R 00944) have five bands, and nine specimens (<abbrev xmlns:xlink="http://www.w3.org/1999/xlink" content-type="institution" xlink:title="Zoological Museum, Kasetsart University, Bangkok, Thailand" id="ABBRID0EHQCI" xlink:type="simple">ZMKU</abbrev> R00927, <abbrev xmlns:xlink="http://www.w3.org/1999/xlink" content-type="institution" xlink:title="Zoological Museum, Kasetsart University, Bangkok, Thailand" id="ABBRID0EMQCI" xlink:type="simple">ZMKU</abbrev> R 00930–00931, <abbrev xmlns:xlink="http://www.w3.org/1999/xlink" content-type="institution" xlink:title="Zoological Museum, Kasetsart University, Bangkok, Thailand" id="ABBRID0ERQCI" xlink:type="simple">ZMKU</abbrev> R 00934, <abbrev xmlns:xlink="http://www.w3.org/1999/xlink" content-type="institution" xlink:title="Zoological Museum, Kasetsart University, Bangkok, Thailand" id="ABBRID0EWQCI" xlink:type="simple">ZMKU</abbrev> R 00937–00940 and <abbrev xmlns:xlink="http://www.w3.org/1999/xlink" content-type="institution" xlink:title="Zoological Museum, Kasetsart University, Bangkok, Thailand" id="ABBRID0E2QCI" xlink:type="simple">ZMKU</abbrev> R 00942) have six bands. Ventral ground color varies from beige to greyish white.</p><table-wrap id="T4" position="float" orientation="portrait"><label>Table 4.</label><caption><p>Descriptive measurements in millimeters of the type series of <italic><tp:taxon-name><tp:taxon-name-part taxon-name-part-type="genus" reg="Cyrtodactylus">Cyrtodactylus</tp:taxon-name-part><tp:taxon-name-part taxon-name-part-type="species" reg="monilatus">monilatus</tp:taxon-name-part></tp:taxon-name></italic> sp. nov. Abbreviations are defined in the text.</p></caption><table id="TID0EHHDI" rules="all"><tbody><tr><th rowspan="3" colspan="1">Characters</th><th rowspan="1" colspan="1">Holotype male</th><th rowspan="1" colspan="2">Holotype and paratype males</th><th rowspan="1" colspan="2">Paratype females</th></tr><tr><th rowspan="2" colspan="1"><italic>N</italic> = 1</th><th rowspan="1" colspan="2"><italic>N</italic> = 11</th><th rowspan="1" colspan="2"><italic>N</italic> = 9</th></tr><tr><th rowspan="1" colspan="1">Min–Max</th><th rowspan="1" colspan="1">Mean ± SD</th><th rowspan="1" colspan="1">Min–Max</th><th rowspan="1" colspan="1">Mean ± SD</th></tr><tr><td rowspan="1" colspan="1">
                      <bold>
                        <abbrev xmlns:xlink="http://www.w3.org/1999/xlink" xlink:title="Snout to vent length, taken from the tip of snout to the vent" id="ABBRID0ELTCI" xlink:type="simple">SVL</abbrev>
                      </bold>
                    </td><td rowspan="1" colspan="1">56.4</td><td rowspan="1" colspan="1">53.7–63.3</td><td rowspan="1" colspan="1">58.0 ± 3.4</td><td rowspan="1" colspan="1">58.6–75.8</td><td rowspan="1" colspan="1">68.7 ± 5.6</td></tr><tr><td rowspan="1" colspan="1">
                      <bold>
                        <abbrev xmlns:xlink="http://www.w3.org/1999/xlink" xlink:title="Head length, the distance from the posterior margin of the retroarticular process of the lower jaw to the tip of the snout" id="ABBRID0EEUCI" xlink:type="simple">HL</abbrev>
                      </bold>
                    </td><td rowspan="1" colspan="1">16.4</td><td rowspan="1" colspan="1">15.5–18.10</td><td rowspan="1" colspan="1">16.6 ± 0.9</td><td rowspan="1" colspan="1">16.8–22.0</td><td rowspan="1" colspan="1">19.3 ± 1.7</td></tr><tr><td rowspan="1" colspan="1">
                      <bold>
                        <abbrev xmlns:xlink="http://www.w3.org/1999/xlink" xlink:title="Head width, measured at the angle of the jaws" id="ABBRID0E4UCI" xlink:type="simple">HW</abbrev>
                      </bold>
                    </td><td rowspan="1" colspan="1">10.6</td><td rowspan="1" colspan="1">10.1–12.1</td><td rowspan="1" colspan="1">11.0 ± 0.6</td><td rowspan="1" colspan="1">11.5–15.4</td><td rowspan="1" colspan="1">13.3 ± 1.2</td></tr><tr><td rowspan="1" colspan="1">
                      <bold>
                        <abbrev xmlns:xlink="http://www.w3.org/1999/xlink" xlink:title="Head depth, the maximum height of head measured from the occiput to the mandibles" id="ABBRID0EWVCI" xlink:type="simple">HD</abbrev>
                      </bold>
                    </td><td rowspan="1" colspan="1">6.5</td><td rowspan="1" colspan="1">5.8–7.5</td><td rowspan="1" colspan="1">6.6 ± 0.6</td><td rowspan="1" colspan="1">6.4–9.1</td><td rowspan="1" colspan="1">7.7 ± 0.9</td></tr><tr><td rowspan="1" colspan="1">
                      <bold>
                        <abbrev xmlns:xlink="http://www.w3.org/1999/xlink" xlink:title="Eye diameter, the greatest horizontal diameter of the eyeball" id="ABBRID0EPWCI" xlink:type="simple">ED</abbrev>
                      </bold>
                    </td><td rowspan="1" colspan="1">4.8</td><td rowspan="1" colspan="1">4.3–5.3</td><td rowspan="1" colspan="1">4.7 ± 0.4</td><td rowspan="1" colspan="1">4.8–5.4</td><td rowspan="1" colspan="1">5.2 ± 0.3</td></tr><tr><td rowspan="1" colspan="1">
                      <bold>
                        <abbrev xmlns:xlink="http://www.w3.org/1999/xlink" xlink:title="Eye to ear distance, measured from the anterior edge of the ear opening to the posterior edge of the eyeball" id="ABBRID0EIXCI" xlink:type="simple">EE</abbrev>
                      </bold>
                    </td><td rowspan="1" colspan="1">5.1</td><td rowspan="1" colspan="1">4.0–5.3</td><td rowspan="1" colspan="1">4.9 ± 0.4</td><td rowspan="1" colspan="1">5.1–6.7</td><td rowspan="1" colspan="1">5.9 ± 0.6</td></tr><tr><td rowspan="1" colspan="1">
                      <bold>
                        <abbrev xmlns:xlink="http://www.w3.org/1999/xlink" xlink:title="Eye to snout distance, measured from anterior most margin of the eyeball to the tip of snout" id="ABBRID0EBYCI" xlink:type="simple">ES</abbrev>
                      </bold>
                    </td><td rowspan="1" colspan="1">6.6</td><td rowspan="1" colspan="1">5.9–7.4</td><td rowspan="1" colspan="1">6.6 ± 0.4</td><td rowspan="1" colspan="1">6.5–8.8</td><td rowspan="1" colspan="1">7.4 ± 0.7</td></tr><tr><td rowspan="1" colspan="1">
                      <bold>
                        <abbrev xmlns:xlink="http://www.w3.org/1999/xlink" xlink:title="Eye to nostril distance, measured from the anterior margin of the eyeball to the posterior margin of the external nares" id="ABBRID0E1YCI" xlink:type="simple">EN</abbrev>
                      </bold>
                    </td><td rowspan="1" colspan="1">5.2</td><td rowspan="1" colspan="1">4.3–5.4</td><td rowspan="1" colspan="1">4.9 ± 0.3</td><td rowspan="1" colspan="1">4.8–6.5</td><td rowspan="1" colspan="1">5.5 ± 0.5</td></tr><tr><td rowspan="1" colspan="1">
                      <bold>
                        <abbrev xmlns:xlink="http://www.w3.org/1999/xlink" xlink:title="Interorbital distance, measured between the anterior edges of the orbit" id="ABBRID0ETZCI" xlink:type="simple">IO</abbrev>
                      </bold>
                    </td><td rowspan="1" colspan="1">5.3</td><td rowspan="1" colspan="1">5.1–6.4</td><td rowspan="1" colspan="1">5.7 ± 0.4</td><td rowspan="1" colspan="1">5.7–7.6</td><td rowspan="1" colspan="1">6.6 ± 0.7</td></tr><tr><td rowspan="1" colspan="1">
                      <bold>
                        <abbrev xmlns:xlink="http://www.w3.org/1999/xlink" xlink:title="Ear diameter, the greatest vertical distance of the ear opening" id="ABBRID0EM1CI" xlink:type="simple">EL</abbrev>
                      </bold>
                    </td><td rowspan="1" colspan="1">1.5</td><td rowspan="1" colspan="1">1.1–1.8</td><td rowspan="1" colspan="1">1.4 ± 0.2</td><td rowspan="1" colspan="1">1.3–1.7</td><td rowspan="1" colspan="1">1.5 ± 0.2</td></tr><tr><td rowspan="1" colspan="1">
                      <bold>
                        <abbrev xmlns:xlink="http://www.w3.org/1999/xlink" xlink:title="Internarial distance, measured between the nares across the rostrum" id="ABBRID0EF2CI" xlink:type="simple">IN</abbrev>
                      </bold>
                    </td><td rowspan="1" colspan="1">1.9</td><td rowspan="1" colspan="1">1.7–2.1</td><td rowspan="1" colspan="1">1.9 ± 0.1</td><td rowspan="1" colspan="1">1.8–2.4</td><td rowspan="1" colspan="1">2.1 ± 0.2</td></tr><tr><td rowspan="1" colspan="1">
                      <bold>
                        <abbrev xmlns:xlink="http://www.w3.org/1999/xlink" xlink:title="Axilla to groin length, taken from the posterior margin of the forelimb at its insertion point on the body to the anterior margin of the hind limb at its insertion point on the body" id="ABBRID0E52CI" xlink:type="simple">AG</abbrev>
                      </bold>
                    </td><td rowspan="1" colspan="1">24.7</td><td rowspan="1" colspan="1">22.3–27.8</td><td rowspan="1" colspan="1">25.4 ± 1.7</td><td rowspan="1" colspan="1">26.1–34.4</td><td rowspan="1" colspan="1">31.1 ± 2.8</td></tr><tr><td rowspan="1" colspan="1">
                      <bold>
                        <abbrev xmlns:xlink="http://www.w3.org/1999/xlink" xlink:title="Forearm length, taken on the dorsal surface from the posterior margin of the elbow while flexed 90° to the inflection of the flexed wrist" id="ABBRID0EX3CI" xlink:type="simple">FL</abbrev>
                      </bold>
                    </td><td rowspan="1" colspan="1">8.3</td><td rowspan="1" colspan="1">8.0–9.6</td><td rowspan="1" colspan="1">8.8 ± 0.5</td><td rowspan="1" colspan="1">9.1–11.8</td><td rowspan="1" colspan="1">10.4 ± 1.0</td></tr><tr><td rowspan="1" colspan="1">
                      <bold>
                        <abbrev xmlns:xlink="http://www.w3.org/1999/xlink" xlink:title="Tibia length, taken on the ventral surface from the posterior surface of the knee while flexed 90° to the base of the heel" id="ABBRID0EQ4CI" xlink:type="simple">TBL</abbrev>
                      </bold>
                    </td><td rowspan="1" colspan="1">10.4</td><td rowspan="1" colspan="1">9.8–11.7</td><td rowspan="1" colspan="1">10.8 ± 0.7</td><td rowspan="1" colspan="1">11.4–14.1</td><td rowspan="1" colspan="1">12.8 ± 1.0</td></tr><tr><td rowspan="1" colspan="1">
                      <bold><abbrev xmlns:xlink="http://www.w3.org/1999/xlink" xlink:title="Tail length, taken from the vent to the tip of the tail, original and regenerated" id="ABBRID0EJ5CI" xlink:type="simple">TL</abbrev> (original)</bold>
                    </td><td rowspan="1" colspan="1">58.1</td><td rowspan="1" colspan="1">58.1–62.10<sup>a</sup></td><td rowspan="1" colspan="1">59.9 ± 1.7<sup>a</sup></td><td rowspan="1" colspan="1">64.0–77.7<sup>c</sup></td><td rowspan="1" colspan="1">71.4 ± 5.7<sup>c</sup></td></tr><tr><td rowspan="1" colspan="1">
                      <bold><abbrev xmlns:xlink="http://www.w3.org/1999/xlink" xlink:title="Tail length, taken from the vent to the tip of the tail, original and regenerated" id="ABBRID0EL6CI" xlink:type="simple">TL</abbrev> (regenerated)</bold>
                    </td><td rowspan="1" colspan="1">NA</td><td rowspan="1" colspan="1">41.8–60.0<sup>b</sup></td><td rowspan="1" colspan="1">49.5 ± 5.8<sup>b</sup></td><td rowspan="1" colspan="1">25.7–55.1<sup>d</sup></td><td rowspan="1" colspan="1">42.8 ± 12.9<sup>d</sup></td></tr><tr><td rowspan="1" colspan="1">
                      <bold>
                        <abbrev xmlns:xlink="http://www.w3.org/1999/xlink" xlink:title="Tail width, taken at the base of the tail immediately posterior to the postcloacal swelling" id="ABBRID0ENADI" xlink:type="simple">TW</abbrev>
                      </bold>
                    </td><td rowspan="1" colspan="1">4.6</td><td rowspan="1" colspan="1">4.0–5.4</td><td rowspan="1" colspan="1">4.9 ± 0.5</td><td rowspan="1" colspan="1">4.5–5.3</td><td rowspan="1" colspan="1">4.9 ± 0.3</td></tr><tr><td rowspan="1" colspan="1">
                      <bold>TD</bold>
                    </td><td rowspan="1" colspan="1">4.0</td><td rowspan="1" colspan="1">4.0–5.6</td><td rowspan="1" colspan="1">4.7 ± 0.5</td><td rowspan="1" colspan="1">4.3–5.4</td><td rowspan="1" colspan="1">4.8 ± 0.4</td></tr></tbody></table><table-wrap-foot><fn><p><sup>a</sup><italic>N</italic> = 4; <sup>b</sup><italic>N</italic> = 7; <sup>c</sup><italic>N</italic> = 5; <sup>d</sup><italic>N</italic> = 4</p></fn></table-wrap-foot></table-wrap><table-wrap id="T5" position="float" orientation="portrait"><label>Table 5.</label><caption><p>Meristic characters (right/left) and color patterns of <italic><tp:taxon-name><tp:taxon-name-part taxon-name-part-type="genus" reg="Cyrtodactylus">Cyrtodactylus</tp:taxon-name-part><tp:taxon-name-part taxon-name-part-type="species" reg="monilatus">monilatus</tp:taxon-name-part></tp:taxon-name></italic> sp. nov. Abbreviations are defined in the text. Key: NA = data unavailable or unapplicable.</p></caption><table id="TID0EZ4DI" rules="all"><tbody><tr><th rowspan="3" colspan="1">Characters</th><th rowspan="1" colspan="1">Holotype</th><th rowspan="1" colspan="1">Holotype and paratypes</th></tr><tr><th rowspan="2" colspan="1"><italic>N</italic> = 1</th><th rowspan="1" colspan="1"><italic>N</italic> = 20</th></tr><tr><th rowspan="1" colspan="1">Min–Max</th></tr><tr><td rowspan="1" colspan="1">
                      <abbrev xmlns:xlink="http://www.w3.org/1999/xlink" xlink:title="The numbers of supralabial scales, counted from the largest scale immediately below the posterior margin of the eyeball to the rostral scales" id="ABBRID0ECEDI" xlink:type="simple">SL</abbrev>
                    </td><td rowspan="1" colspan="1">12/11</td><td rowspan="1" colspan="1">10–13</td></tr><tr><td rowspan="1" colspan="1">
                      <abbrev xmlns:xlink="http://www.w3.org/1999/xlink" xlink:title="The numbers of supralabial scales, counted from the largest scale immediately below the middle of the eyeball to the rostral scales" id="ABBRID0EREDI" xlink:type="simple">SL-mideye</abbrev>
                    </td><td rowspan="1" colspan="1">8/7</td><td rowspan="1" colspan="1">6–9</td></tr><tr><td rowspan="1" colspan="1">
                      <abbrev xmlns:xlink="http://www.w3.org/1999/xlink" xlink:title="The numbers of infralabial scales, counted from the largest scale immediately below the posterior margin of the eyeball to the mental scales" id="ABBRID0EAFDI" xlink:type="simple">IL</abbrev>
                    </td><td rowspan="1" colspan="1">9/10</td><td rowspan="1" colspan="1">8–11</td></tr><tr><td rowspan="1" colspan="1">
                      <abbrev xmlns:xlink="http://www.w3.org/1999/xlink" xlink:title="The numbers of infralabial scales, counted from the largest scale immediately below the middle of the eyeball to the mental scales" id="ABBRID0EPFDI" xlink:type="simple">IL-mideye</abbrev>
                    </td><td rowspan="1" colspan="1">5/7</td><td rowspan="1" colspan="1">5–8</td></tr><tr><td rowspan="1" colspan="1">Body tubercles pointed and keeled</td><td rowspan="1" colspan="1">Yes</td><td rowspan="1" colspan="1">Yes</td></tr><tr><td rowspan="1" colspan="1">
                      <abbrev xmlns:xlink="http://www.w3.org/1999/xlink" xlink:title="The number of paravertebral tubercles between limb insertions, counted in a straight line immediately left of the vertebral column" id="ABBRID0EIGDI" xlink:type="simple">PVT</abbrev>
                    </td><td rowspan="1" colspan="1">28</td><td rowspan="1" colspan="1">25–34</td></tr><tr><td rowspan="1" colspan="1">
                      <abbrev xmlns:xlink="http://www.w3.org/1999/xlink" xlink:title="The number of longitudinal rows of dorsal tubercles, counted transversely across the center of the dorsum from one ventrolateral fold to the other" id="ABBRID0EXGDI" xlink:type="simple">LRT</abbrev>
                    </td><td rowspan="1" colspan="1">16</td><td rowspan="1" colspan="1">16–21</td></tr><tr><td rowspan="1" colspan="1">
                      <abbrev xmlns:xlink="http://www.w3.org/1999/xlink" xlink:title="The number of longitudinal rows of ventral scales, counted transversely across the center of the abdomen from one ventrolateral fold to the other" id="ABBRID0EGHDI" xlink:type="simple">VS</abbrev>
                    </td><td rowspan="1" colspan="1">38</td><td rowspan="1" colspan="1">34–42</td></tr><tr><td rowspan="1" colspan="1">
                      <abbrev xmlns:xlink="http://www.w3.org/1999/xlink" xlink:title="The number of small, unmodified subdigital lamellae distal to the digital inflection on the fourth finger, counted from the digital inflection to the claw" id="ABBRID0EVHDI" xlink:type="simple">4FLU</abbrev>
                    </td><td rowspan="1" colspan="1">12/12</td><td rowspan="1" colspan="1">9–12</td></tr><tr><td rowspan="1" colspan="1">
                      <abbrev xmlns:xlink="http://www.w3.org/1999/xlink" xlink:title="The number of expanded subdigital lamellae proximal to the digital inflection on the fourth finger, counted from the base of the first phalanx where it contacts the body of the hand to the largest scale on the digital inflection" id="ABBRID0EEIDI" xlink:type="simple">4FLE</abbrev>
                    </td><td rowspan="1" colspan="1">4/4</td><td rowspan="1" colspan="1">3–5</td></tr><tr><td rowspan="1" colspan="1">
                      <abbrev xmlns:xlink="http://www.w3.org/1999/xlink" xlink:title="The total number of subdigital lamellae beneath the fourth finger" id="ABBRID0EUIDI" xlink:type="simple">4FL</abbrev>
                    </td><td rowspan="1" colspan="1">16/16</td><td rowspan="1" colspan="1">12–16</td></tr><tr><td rowspan="1" colspan="1">
                      <abbrev xmlns:xlink="http://www.w3.org/1999/xlink" xlink:title="The number of small, unmodified subdigital lamellae distal to the digital inflection on the fourth toe, counted from the digital inflection to the claw" id="ABBRID0EDJDI" xlink:type="simple">4TLU</abbrev>
                    </td><td rowspan="1" colspan="1">13/13</td><td rowspan="1" colspan="1">10–13</td></tr><tr><td rowspan="1" colspan="1">
                      <abbrev xmlns:xlink="http://www.w3.org/1999/xlink" xlink:title="The number of expanded subdigital lamellae proximal to the digital inflection on the fourth toe, counted from the base of the first phalanx where it contacts the body of the foot to the largest scale on the digital inflection" id="ABBRID0ESJDI" xlink:type="simple">4TLE</abbrev>
                    </td><td rowspan="1" colspan="1">5/6</td><td rowspan="1" colspan="1">4–6</td></tr><tr><td rowspan="1" colspan="1">
                      <abbrev xmlns:xlink="http://www.w3.org/1999/xlink" xlink:title="The total number of subdigital lamellae beneath the fourth toe" id="ABBRID0ECKDI" xlink:type="simple">4TL</abbrev>
                    </td><td rowspan="1" colspan="1">18/19</td><td rowspan="1" colspan="1">15–19</td></tr><tr><td rowspan="1" colspan="1">Enlarge femoral and precloacal scales continuous</td><td rowspan="1" colspan="1">Yes</td><td rowspan="1" colspan="1">Yes</td></tr><tr><td rowspan="1" colspan="1">
                      <abbrev xmlns:xlink="http://www.w3.org/1999/xlink" xlink:title="The number continuous femoroprecloacal scales in males and females" id="ABBRID0E2KDI" xlink:type="simple">FPS</abbrev>
                    </td><td rowspan="1" colspan="1">33</td><td rowspan="1" colspan="1">30–39*</td></tr><tr><td rowspan="1" colspan="1">
                      <abbrev xmlns:xlink="http://www.w3.org/1999/xlink" xlink:title="posterior probabilities" id="ABBRID0EKLDI" xlink:type="simple">PP</abbrev>
                    </td><td rowspan="1" colspan="1">Absent</td><td rowspan="1" colspan="1">Absent</td></tr><tr><td rowspan="1" colspan="1">
                      <abbrev xmlns:xlink="http://www.w3.org/1999/xlink" xlink:title="The number of rows of post-precloacal scales on the midline between the enlarged precloacal scales and the vent" id="ABBRID0EZLDI" xlink:type="simple">PPS</abbrev>
                    </td><td rowspan="1" colspan="1">4</td><td rowspan="1" colspan="1">4–5</td></tr><tr><td rowspan="1" colspan="1">
                      <abbrev xmlns:xlink="http://www.w3.org/1999/xlink" xlink:title="The number of postcloacal tubercles" id="ABBRID0EIMDI" xlink:type="simple">PPT</abbrev>
                    </td><td rowspan="1" colspan="1">2/2</td><td rowspan="1" colspan="1">2–3</td></tr><tr><td rowspan="1" colspan="1">Enlarged median subcaudal scales</td><td rowspan="1" colspan="1">No</td><td rowspan="1" colspan="1">No</td></tr><tr><td rowspan="1" colspan="1">Nuchal loop discontinuous</td><td rowspan="1" colspan="1">Yes</td><td rowspan="1" colspan="1">Yes &amp; No</td></tr><tr><td rowspan="1" colspan="1">Paravertebral elements not in contact</td><td rowspan="1" colspan="1">Yes</td><td rowspan="1" colspan="1">Yes</td></tr><tr><td rowspan="1" colspan="1">
                      <abbrev xmlns:xlink="http://www.w3.org/1999/xlink" xlink:title="The number of body bands between the nuchal loop (dark band running from eye to eye) and the hind limb insertions not including the nape or postsacral bands" id="ABBRID0EVNDI" xlink:type="simple">BB</abbrev>
                    </td><td rowspan="1" colspan="1">6</td><td rowspan="1" colspan="1">4–7</td></tr><tr><td rowspan="1" colspan="1">
                      <abbrev xmlns:xlink="http://www.w3.org/1999/xlink" xlink:title="The number of dark caudal bands on an original tail" id="ABBRID0EEODI" xlink:type="simple">DCB</abbrev>
                    </td><td rowspan="1" colspan="1">11</td><td rowspan="1" colspan="1">9–12</td></tr><tr><td rowspan="1" colspan="1">
                      <abbrev xmlns:xlink="http://www.w3.org/1999/xlink" xlink:title="The number of light caudal bands on an original tail" id="ABBRID0ETODI" xlink:type="simple">LCB</abbrev>
                    </td><td rowspan="1" colspan="1">11</td><td rowspan="1" colspan="1">9–12</td></tr></tbody></table><table-wrap-foot><fn><p>* <italic>N</italic> = 19, data from <abbrev xmlns:xlink="http://www.w3.org/1999/xlink" content-type="institution" xlink:title="Zoological Museum, Kasetsart University, Bangkok, Thailand" id="ABBRID0EDPDI" xlink:type="simple">ZMKU</abbrev> R 00934 was not included because its <abbrev xmlns:xlink="http://www.w3.org/1999/xlink" xlink:title="The number continuous femoroprecloacal scales in males and females" id="ABBRID0EIPDI" xlink:type="simple">FPS</abbrev> has a defect.</p></fn></table-wrap-foot></table-wrap><table-wrap id="T6" position="float" orientation="portrait"><label>Table 6.</label><caption><p>Meristic characters (right/left) and color patterns of the referred specimens of <italic><tp:taxon-name><tp:taxon-name-part taxon-name-part-type="genus" reg="Cyrtodactylus">Cyrtodactylus</tp:taxon-name-part><tp:taxon-name-part taxon-name-part-type="species" reg="monilatus">monilatus</tp:taxon-name-part></tp:taxon-name></italic> sp. nov. Abbreviations are defined in the text. Key: NA = data unavailable or unapplicable.</p></caption><table id="TID0EKMAK" rules="all"><tbody><tr><th rowspan="1" colspan="1">Characters</th><th rowspan="1" colspan="1"><abbrev xmlns:xlink="http://www.w3.org/1999/xlink" content-type="institution" xlink:title="Zoological Museum, Kasetsart University, Bangkok, Thailand" id="ABBRID0EMQDI" xlink:type="simple">ZMKU</abbrev> R 00933</th><th rowspan="1" colspan="1"><abbrev xmlns:xlink="http://www.w3.org/1999/xlink" content-type="institution" xlink:title="Zoological Museum, Kasetsart University, Bangkok, Thailand" id="ABBRID0EVQDI" xlink:type="simple">ZMKU</abbrev> R 00923</th><th rowspan="1" colspan="1">Min–Max</th></tr><tr><td rowspan="1" colspan="1">Age</td><td rowspan="1" colspan="1">Juvenile</td><td rowspan="1" colspan="1">Juvenile</td><td rowspan="1" colspan="1"><italic>N</italic> = 2</td></tr><tr><td rowspan="1" colspan="1">
                      <abbrev xmlns:xlink="http://www.w3.org/1999/xlink" xlink:title="Snout to vent length, taken from the tip of snout to the vent" id="ABBRID0ESRDI" xlink:type="simple">SVL</abbrev>
                    </td><td rowspan="1" colspan="1">40.6</td><td rowspan="1" colspan="1">31.3</td><td rowspan="1" colspan="1">31.3–40.6</td></tr><tr><td rowspan="1" colspan="1">
                      <abbrev xmlns:xlink="http://www.w3.org/1999/xlink" xlink:title="The numbers of supralabial scales, counted from the largest scale immediately below the posterior margin of the eyeball to the rostral scales" id="ABBRID0EESDI" xlink:type="simple">SL</abbrev>
                    </td><td rowspan="1" colspan="1">12/11</td><td rowspan="1" colspan="1">12/10</td><td rowspan="1" colspan="1">10–12</td></tr><tr><td rowspan="1" colspan="1">
                      <abbrev xmlns:xlink="http://www.w3.org/1999/xlink" xlink:title="The numbers of supralabial scales, counted from the largest scale immediately below the middle of the eyeball to the rostral scales" id="ABBRID0EWSDI" xlink:type="simple">SL-mideye</abbrev>
                    </td><td rowspan="1" colspan="1">8/7</td><td rowspan="1" colspan="1">8/7</td><td rowspan="1" colspan="1">7–8</td></tr><tr><td rowspan="1" colspan="1">
                      <abbrev xmlns:xlink="http://www.w3.org/1999/xlink" xlink:title="The numbers of infralabial scales, counted from the largest scale immediately below the posterior margin of the eyeball to the mental scales" id="ABBRID0EITDI" xlink:type="simple">IL</abbrev>
                    </td><td rowspan="1" colspan="1">10/9</td><td rowspan="1" colspan="1">8/8</td><td rowspan="1" colspan="1">8–10</td></tr><tr><td rowspan="1" colspan="1">
                      <abbrev xmlns:xlink="http://www.w3.org/1999/xlink" xlink:title="The numbers of infralabial scales, counted from the largest scale immediately below the middle of the eyeball to the mental scales" id="ABBRID0E1TDI" xlink:type="simple">IL-mideye</abbrev>
                    </td><td rowspan="1" colspan="1">7/6</td><td rowspan="1" colspan="1">5/6</td><td rowspan="1" colspan="1">5–7</td></tr><tr><td rowspan="1" colspan="1">Body tubercles pointed and keeled</td><td rowspan="1" colspan="1">Yes</td><td rowspan="1" colspan="1">Yes</td><td rowspan="1" colspan="1">Yes</td></tr><tr><td rowspan="1" colspan="1">
                      <abbrev xmlns:xlink="http://www.w3.org/1999/xlink" xlink:title="The number of paravertebral tubercles between limb insertions, counted in a straight line immediately left of the vertebral column" id="ABBRID0EZUDI" xlink:type="simple">PVT</abbrev>
                    </td><td rowspan="1" colspan="1">22</td><td rowspan="1" colspan="1">27</td><td rowspan="1" colspan="1">22–27</td></tr><tr><td rowspan="1" colspan="1">
                      <abbrev xmlns:xlink="http://www.w3.org/1999/xlink" xlink:title="The number of longitudinal rows of dorsal tubercles, counted transversely across the center of the dorsum from one ventrolateral fold to the other" id="ABBRID0ELVDI" xlink:type="simple">LRT</abbrev>
                    </td><td rowspan="1" colspan="1">16</td><td rowspan="1" colspan="1">17</td><td rowspan="1" colspan="1">16–17</td></tr><tr><td rowspan="1" colspan="1">
                      <abbrev xmlns:xlink="http://www.w3.org/1999/xlink" xlink:title="The number of longitudinal rows of ventral scales, counted transversely across the center of the abdomen from one ventrolateral fold to the other" id="ABBRID0E4VDI" xlink:type="simple">VS</abbrev>
                    </td><td rowspan="1" colspan="1">34</td><td rowspan="1" colspan="1">40</td><td rowspan="1" colspan="1">34–40</td></tr><tr><td rowspan="1" colspan="1">
                      <abbrev xmlns:xlink="http://www.w3.org/1999/xlink" xlink:title="The number of small, unmodified subdigital lamellae distal to the digital inflection on the fourth finger, counted from the digital inflection to the claw" id="ABBRID0EPWDI" xlink:type="simple">4FLU</abbrev>
                    </td><td rowspan="1" colspan="1">11/11</td><td rowspan="1" colspan="1">10/10</td><td rowspan="1" colspan="1">10–11</td></tr><tr><td rowspan="1" colspan="1">
                      <abbrev xmlns:xlink="http://www.w3.org/1999/xlink" xlink:title="The number of expanded subdigital lamellae proximal to the digital inflection on the fourth finger, counted from the base of the first phalanx where it contacts the body of the hand to the largest scale on the digital inflection" id="ABBRID0EBXDI" xlink:type="simple">4FLE</abbrev>
                    </td><td rowspan="1" colspan="1">4/4</td><td rowspan="1" colspan="1">4/4</td><td rowspan="1" colspan="1">4</td></tr><tr><td rowspan="1" colspan="1">
                      <abbrev xmlns:xlink="http://www.w3.org/1999/xlink" xlink:title="The total number of subdigital lamellae beneath the fourth finger" id="ABBRID0EUXDI" xlink:type="simple">4FL</abbrev>
                    </td><td rowspan="1" colspan="1">15/15</td><td rowspan="1" colspan="1">14/14</td><td rowspan="1" colspan="1">14–15</td></tr><tr><td rowspan="1" colspan="1">
                      <abbrev xmlns:xlink="http://www.w3.org/1999/xlink" xlink:title="The number of small, unmodified subdigital lamellae distal to the digital inflection on the fourth toe, counted from the digital inflection to the claw" id="ABBRID0EGYDI" xlink:type="simple">4TLU</abbrev>
                    </td><td rowspan="1" colspan="1">12/12</td><td rowspan="1" colspan="1">11/11</td><td rowspan="1" colspan="1">11–12</td></tr><tr><td rowspan="1" colspan="1">
                      <abbrev xmlns:xlink="http://www.w3.org/1999/xlink" xlink:title="The number of expanded subdigital lamellae proximal to the digital inflection on the fourth toe, counted from the base of the first phalanx where it contacts the body of the foot to the largest scale on the digital inflection" id="ABBRID0EYYDI" xlink:type="simple">4TLE</abbrev>
                    </td><td rowspan="1" colspan="1">6/5</td><td rowspan="1" colspan="1">6/6</td><td rowspan="1" colspan="1">5–6</td></tr><tr><td rowspan="1" colspan="1">
                      <abbrev xmlns:xlink="http://www.w3.org/1999/xlink" xlink:title="The total number of subdigital lamellae beneath the fourth toe" id="ABBRID0ELZDI" xlink:type="simple">4TL</abbrev>
                    </td><td rowspan="1" colspan="1">18/17</td><td rowspan="1" colspan="1">17/17</td><td rowspan="1" colspan="1">17–18</td></tr><tr><td rowspan="1" colspan="1">Enlarge femoral and precloacal scales continuous</td><td rowspan="1" colspan="1">Yes</td><td rowspan="1" colspan="1">Yes</td><td rowspan="1" colspan="1">Yes</td></tr><tr><td rowspan="1" colspan="1">
                      <abbrev xmlns:xlink="http://www.w3.org/1999/xlink" xlink:title="The number continuous femoroprecloacal scales in males and females" id="ABBRID0EK1DI" xlink:type="simple">FPS</abbrev>
                    </td><td rowspan="1" colspan="1">33</td><td rowspan="1" colspan="1">33</td><td rowspan="1" colspan="1">33</td></tr><tr><td rowspan="1" colspan="1">
                      <abbrev xmlns:xlink="http://www.w3.org/1999/xlink" xlink:title="The number of rows of post-precloacal scales on the midline between the enlarged precloacal scales and the vent" id="ABBRID0E31DI" xlink:type="simple">PPS</abbrev>
                    </td><td rowspan="1" colspan="1">5</td><td rowspan="1" colspan="1">5</td><td rowspan="1" colspan="1">5</td></tr><tr><td rowspan="1" colspan="1">
                      <abbrev xmlns:xlink="http://www.w3.org/1999/xlink" xlink:title="The number of postcloacal tubercles" id="ABBRID0EO2DI" xlink:type="simple">PPT</abbrev>
                    </td><td rowspan="1" colspan="1">2/3</td><td rowspan="1" colspan="1">2/2</td><td rowspan="1" colspan="1">2–3</td></tr><tr><td rowspan="1" colspan="1">Enlarged median subcaudal scales</td><td rowspan="1" colspan="1">NA</td><td rowspan="1" colspan="1">No</td><td rowspan="1" colspan="1">No</td></tr><tr><td rowspan="1" colspan="1">Nuchal loop discontinuous</td><td rowspan="1" colspan="1">Yes</td><td rowspan="1" colspan="1">Yes</td><td rowspan="1" colspan="1">Yes</td></tr><tr><td rowspan="1" colspan="1">Paravertebral elements not in contact</td><td rowspan="1" colspan="1">Yes</td><td rowspan="1" colspan="1">Yes</td><td rowspan="1" colspan="1">Yes</td></tr><tr><td rowspan="1" colspan="1">
                      <abbrev xmlns:xlink="http://www.w3.org/1999/xlink" xlink:title="The number of body bands between the nuchal loop (dark band running from eye to eye) and the hind limb insertions not including the nape or postsacral bands" id="ABBRID0EH4DI" xlink:type="simple">BB</abbrev>
                    </td><td rowspan="1" colspan="1">6</td><td rowspan="1" colspan="1">5</td><td rowspan="1" colspan="1">5–6</td></tr><tr><td rowspan="1" colspan="1">
                      <abbrev xmlns:xlink="http://www.w3.org/1999/xlink" xlink:title="The number of dark caudal bands on an original tail" id="ABBRID0EZ4DI" xlink:type="simple">DCB</abbrev>
                    </td><td rowspan="1" colspan="1">NA</td><td rowspan="1" colspan="1">10</td><td rowspan="1" colspan="1">10</td></tr><tr><td rowspan="1" colspan="1">
                      <abbrev xmlns:xlink="http://www.w3.org/1999/xlink" xlink:title="The number of light caudal bands on an original tail" id="ABBRID0EL5DI" xlink:type="simple">LCB</abbrev>
                    </td><td rowspan="1" colspan="1">NA</td><td rowspan="1" colspan="1">11</td><td rowspan="1" colspan="1">11</td></tr></tbody></table></table-wrap><p>Internasal scales of ten specimens (<abbrev xmlns:xlink="http://www.w3.org/1999/xlink" content-type="institution" xlink:title="Zoological Museum, Kasetsart University, Bangkok, Thailand" id="ABBRID0E15DI" xlink:type="simple">ZMKU</abbrev> R 00923–00924, <abbrev xmlns:xlink="http://www.w3.org/1999/xlink" content-type="institution" xlink:title="Zoological Museum, Kasetsart University, Bangkok, Thailand" id="ABBRID0E65DI" xlink:type="simple">ZMKU</abbrev> R 00926, <abbrev xmlns:xlink="http://www.w3.org/1999/xlink" content-type="institution" xlink:title="Zoological Museum, Kasetsart University, Bangkok, Thailand" id="ABBRID0EE6DI" xlink:type="simple">ZMKU</abbrev> R 00930, <abbrev xmlns:xlink="http://www.w3.org/1999/xlink" content-type="institution" xlink:title="Zoological Museum, Kasetsart University, Bangkok, Thailand" id="ABBRID0EJ6DI" xlink:type="simple">ZMKU</abbrev> R 00933, <abbrev xmlns:xlink="http://www.w3.org/1999/xlink" content-type="institution" xlink:title="Zoological Museum, Kasetsart University, Bangkok, Thailand" id="ABBRID0EO6DI" xlink:type="simple">ZMKU</abbrev> R 00935, <abbrev xmlns:xlink="http://www.w3.org/1999/xlink" content-type="institution" xlink:title="Zoological Museum, Kasetsart University, Bangkok, Thailand" id="ABBRID0ET6DI" xlink:type="simple">ZMKU</abbrev> R 00937, <abbrev xmlns:xlink="http://www.w3.org/1999/xlink" content-type="institution" xlink:title="Zoological Museum, Kasetsart University, Bangkok, Thailand" id="ABBRID0EY6DI" xlink:type="simple">ZMKU</abbrev> R 00940–00941, <abbrev xmlns:xlink="http://www.w3.org/1999/xlink" content-type="institution" xlink:title="Zoological Museum, Kasetsart University, Bangkok, Thailand" id="ABBRID0E46DI" xlink:type="simple">ZMKU</abbrev> R 00944) are single and eight specimens (<abbrev xmlns:xlink="http://www.w3.org/1999/xlink" content-type="institution" xlink:title="Zoological Museum, Kasetsart University, Bangkok, Thailand" id="ABBRID0EDAAK" xlink:type="simple">ZMKU</abbrev> R 00925, <abbrev xmlns:xlink="http://www.w3.org/1999/xlink" content-type="institution" xlink:title="Zoological Museum, Kasetsart University, Bangkok, Thailand" id="ABBRID0EIAAK" xlink:type="simple">ZMKU</abbrev> R 00928–00929, <abbrev xmlns:xlink="http://www.w3.org/1999/xlink" content-type="institution" xlink:title="Zoological Museum, Kasetsart University, Bangkok, Thailand" id="ABBRID0ENAAK" xlink:type="simple">ZMKU</abbrev> R 00932, <abbrev xmlns:xlink="http://www.w3.org/1999/xlink" content-type="institution" xlink:title="Zoological Museum, Kasetsart University, Bangkok, Thailand" id="ABBRID0ESAAK" xlink:type="simple">ZMKU</abbrev> R 00934, <abbrev xmlns:xlink="http://www.w3.org/1999/xlink" content-type="institution" xlink:title="Zoological Museum, Kasetsart University, Bangkok, Thailand" id="ABBRID0EXAAK" xlink:type="simple">ZMKU</abbrev> R 00936, <abbrev xmlns:xlink="http://www.w3.org/1999/xlink" content-type="institution" xlink:title="Zoological Museum, Kasetsart University, Bangkok, Thailand" id="ABBRID0E3AAK" xlink:type="simple">ZMKU</abbrev> R 00938, <abbrev xmlns:xlink="http://www.w3.org/1999/xlink" content-type="institution" xlink:title="Zoological Museum, Kasetsart University, Bangkok, Thailand" id="ABBRID0EBBAK" xlink:type="simple">ZMKU</abbrev> R 00942) are absent. Regenerated tail covered with flat, imbricate, round scales; enlarge median subcaudal scales absent; ground color of regenerated tail varies from beige, yellowish brown, brown to dark-brown bearing brown and dark markings; dark and light caudal bands absent (Fig. <xref ref-type="fig" rid="F5">5</xref>). Females have larger body <abbrev xmlns:xlink="http://www.w3.org/1999/xlink" xlink:title="Snout to vent length, taken from the tip of snout to the vent" id="ABBRID0EKBAK" xlink:type="simple">SVL</abbrev> than males (Table <xref ref-type="table" rid="T4">4</xref>). In life, coloration and banding pattern of juvenile specimens (<abbrev xmlns:xlink="http://www.w3.org/1999/xlink" content-type="institution" xlink:title="Zoological Museum, Kasetsart University, Bangkok, Thailand" id="ABBRID0ESBAK" xlink:type="simple">ZMKU</abbrev> R 00923 and <abbrev xmlns:xlink="http://www.w3.org/1999/xlink" content-type="institution" xlink:title="Zoological Museum, Kasetsart University, Bangkok, Thailand" id="ABBRID0EXBAK" xlink:type="simple">ZMKU</abbrev> R 00933) resemble that of the adults.</p></tp:treatment-sec><tp:treatment-sec sec-type="distribution" id="SECID0E3BAK"><title>Distribution and natural history.</title><p><italic><tp:taxon-name><tp:taxon-name-part taxon-name-part-type="genus" reg="Cyrtodactylus">Cyrtodactylus</tp:taxon-name-part><tp:taxon-name-part taxon-name-part-type="species" reg="monilatus">monilatus</tp:taxon-name-part></tp:taxon-name></italic> sp. nov. is currently known from only three localities in Si Sawat District, Kanchanaburi Province, western Thailand: Tham Phrathat Protection Unit, Erawan Waterfall in Erawan National Park, and Tham Than Lot Noi-Tham Than Lot Yai Nature Trail in Chaloem Rattanakosin National Park (Figs <xref ref-type="fig" rid="F1">1</xref>, <xref ref-type="fig" rid="F6">6</xref>). All individuals were found in karst forests with mixed deciduous trees, and dry evergreen trees at 82–699 m elevation. These areas are surrounded by agricultural lands (orchards, rubber plantation, and pasture lands) and human residential areas. Specimens (<italic>N</italic> = 22) were collected at night (1900–2100 hr) during the dry season (November–April) on the forest floor (54.6%; <italic>N</italic> = 12), on karst boulder outcrops (22.7%; <italic>N</italic> = 5), and on shrub or bamboo twigs with ≤ 100 cm above ground level (22.7%; <italic>N</italic> = 5). The range in altitude at which the specimens were collected suggests that elevation has little to do with their distribution. It is likely that karst forests are the ecological factor that determines where they occur.</p><fig id="F6" position="float" orientation="portrait"><object-id xmlns:xlink="http://www.w3.org/1999/xlink" content-type="doi" xlink:type="simple">10.3897/zookeys.1103.84672.figure6</object-id><object-id xmlns:xlink="http://www.w3.org/1999/xlink" content-type="arpha" xlink:type="simple">F428F7D4-EE24-5FD3-BEEA-0A6DF8F98892</object-id><label>Figure 6.</label><caption><p>Sampling localities of <italic><tp:taxon-name><tp:taxon-name-part taxon-name-part-type="genus" reg="Cyrtodactylus">Cyrtodactylus</tp:taxon-name-part><tp:taxon-name-part taxon-name-part-type="species" reg="monilatus">monilatus</tp:taxon-name-part></tp:taxon-name></italic> sp. nov. <bold>A</bold> the type locality in Tham Phrathat Protection Unit <bold>B</bold> Erawan Waterfall <bold>C</bold> Tham Than Lot Noi-Tham Than Lot Yai Nature Trail, Si Sawat District, Kanchanaburi Province, Thailand.</p></caption><graphic xmlns:xlink="http://www.w3.org/1999/xlink" xlink:href="zookeys-1103-139_article-84672__-g006.jpg" position="float" orientation="portrait" xlink:type="simple" id="oo_691627.jpg"><uri content-type="original_file" xlink:type="simple">https://binary.pensoft.net/fig/691627</uri></graphic></fig><p>At Tham Phrathat Protection Unit, the holotype (<abbrev xmlns:xlink="http://www.w3.org/1999/xlink" content-type="institution" xlink:title="Zoological Museum, Kasetsart University, Bangkok, Thailand" id="ABBRID0E4DAK" xlink:type="simple">ZMKU</abbrev> R 00943) was found on 19 November 2021 on the forest floor covered with leaf litter, at a temperature 24.0 °C and relative humidity 90.0%. On the previous day with temperatures between 24.2–24.4 °C and relative humidity between 82.6–83.9%, three specimens (<abbrev xmlns:xlink="http://www.w3.org/1999/xlink" content-type="institution" xlink:title="Zoological Museum, Kasetsart University, Bangkok, Thailand" id="ABBRID0ECEAK" xlink:type="simple">ZMKU</abbrev> R 00937, <abbrev xmlns:xlink="http://www.w3.org/1999/xlink" content-type="institution" xlink:title="Zoological Museum, Kasetsart University, Bangkok, Thailand" id="ABBRID0EHEAK" xlink:type="simple">ZMKU</abbrev> R 00939–00940) were found on the forest floor covered with leaf litter, two specimens (<abbrev xmlns:xlink="http://www.w3.org/1999/xlink" content-type="institution" xlink:title="Zoological Museum, Kasetsart University, Bangkok, Thailand" id="ABBRID0EMEAK" xlink:type="simple">ZMKU</abbrev> R 00934–00935) were found on shrub twigs with ≤ 10 cm above ground level, and three specimens (<abbrev xmlns:xlink="http://www.w3.org/1999/xlink" content-type="institution" xlink:title="Zoological Museum, Kasetsart University, Bangkok, Thailand" id="ABBRID0EREAK" xlink:type="simple">ZMKU</abbrev> R 00936, <abbrev xmlns:xlink="http://www.w3.org/1999/xlink" content-type="institution" xlink:title="Zoological Museum, Kasetsart University, Bangkok, Thailand" id="ABBRID0EWEAK" xlink:type="simple">ZMKU</abbrev> R 00938 and <abbrev xmlns:xlink="http://www.w3.org/1999/xlink" content-type="institution" xlink:title="Zoological Museum, Kasetsart University, Bangkok, Thailand" id="ABBRID0E2EAK" xlink:type="simple">ZMKU</abbrev> R 00941) were found on the karst boulder outcrops, including one gravid female (<abbrev xmlns:xlink="http://www.w3.org/1999/xlink" content-type="institution" xlink:title="Zoological Museum, Kasetsart University, Bangkok, Thailand" id="ABBRID0EAFAK" xlink:type="simple">ZMKU</abbrev> R 00942) containing two eggs (externally visible). Juveniles and immatures (<abbrev xmlns:xlink="http://www.w3.org/1999/xlink" xlink:title="Snout to vent length, taken from the tip of snout to the vent" id="ABBRID0EFFAK" xlink:type="simple">SVL</abbrev> &lt; 50 mm) were found on the forest floor and on the karst boulder outcrops but not collected. During November of the previous year (2019) at a temperature 25.9 °C and relative humidity of 54.3%, one specimen (<abbrev xmlns:xlink="http://www.w3.org/1999/xlink" content-type="institution" xlink:title="Zoological Museum, Kasetsart University, Bangkok, Thailand" id="ABBRID0EJFAK" xlink:type="simple">ZMKU</abbrev> R 00929) was found on the twig of a shrub approximately 30 cm above ground level, another specimen (<abbrev xmlns:xlink="http://www.w3.org/1999/xlink" content-type="institution" xlink:title="Zoological Museum, Kasetsart University, Bangkok, Thailand" id="ABBRID0EOFAK" xlink:type="simple">ZMKU</abbrev> R 00930) was found on bamboo twig around 100 cm above ground level, and three specimens (<abbrev xmlns:xlink="http://www.w3.org/1999/xlink" content-type="institution" xlink:title="Zoological Museum, Kasetsart University, Bangkok, Thailand" id="ABBRID0ETFAK" xlink:type="simple">ZMKU</abbrev> R 00928, <abbrev xmlns:xlink="http://www.w3.org/1999/xlink" content-type="institution" xlink:title="Zoological Museum, Kasetsart University, Bangkok, Thailand" id="ABBRID0EYFAK" xlink:type="simple">ZMKU</abbrev> R 00931–00932) were found on the forest floor covered with leaf litter, including one juvenile (<abbrev xmlns:xlink="http://www.w3.org/1999/xlink" content-type="institution" xlink:title="Zoological Museum, Kasetsart University, Bangkok, Thailand" id="ABBRID0E4FAK" xlink:type="simple">ZMKU</abbrev> R 00933). Other sympatric lizard species found at this locality included <italic><tp:taxon-name><tp:taxon-name-part taxon-name-part-type="genus" reg="Acanthosaura">Acanthosaura</tp:taxon-name-part><tp:taxon-name-part taxon-name-part-type="species" reg="crucigera">crucigera</tp:taxon-name-part></tp:taxon-name></italic> Boulenger, 1885, <italic><tp:taxon-name><tp:taxon-name-part taxon-name-part-type="genus" reg="Cnemaspis">Cnemaspis</tp:taxon-name-part><tp:taxon-name-part taxon-name-part-type="species" reg="huaseesom">huaseesom</tp:taxon-name-part></tp:taxon-name></italic> Grismer, Sumontha, Cota, Grismer, Wood, Pauwels &amp; Kunya, 2010, <italic><tp:taxon-name><tp:taxon-name-part taxon-name-part-type="genus" reg="Cyrtodactylus">Cyrtodactylus</tp:taxon-name-part><tp:taxon-name-part taxon-name-part-type="species" reg="tigroides">tigroides</tp:taxon-name-part></tp:taxon-name></italic> Bauer, Sumontha &amp; Pauwels, 2003, <italic><tp:taxon-name><tp:taxon-name-part taxon-name-part-type="genus" reg="Dixonius">Dixonius</tp:taxon-name-part><tp:taxon-name-part taxon-name-part-type="species" reg="hangseesom">hangseesom</tp:taxon-name-part></tp:taxon-name></italic> Bauer, Sumontha, Grossmann, Pauwels &amp; Vogel, 2004, <italic><tp:taxon-name><tp:taxon-name-part taxon-name-part-type="genus" reg="Dixonius">Dixonius</tp:taxon-name-part><tp:taxon-name-part taxon-name-part-type="species" reg="siamensis">siamensis</tp:taxon-name-part></tp:taxon-name></italic> (Boulenger, 1899), <italic><tp:taxon-name><tp:taxon-name-part taxon-name-part-type="genus" reg="Eutropis">Eutropis</tp:taxon-name-part><tp:taxon-name-part taxon-name-part-type="species" reg="macularia">macularia</tp:taxon-name-part></tp:taxon-name></italic> (Blyth, 1853), <italic><tp:taxon-name><tp:taxon-name-part taxon-name-part-type="genus" reg="Gehyra">Gehyra</tp:taxon-name-part><tp:taxon-name-part taxon-name-part-type="species" reg="mutilata">mutilata</tp:taxon-name-part></tp:taxon-name></italic> (Wiegmann, 1834), and <italic><tp:taxon-name><tp:taxon-name-part taxon-name-part-type="genus" reg="Subdoluseps">Subdoluseps</tp:taxon-name-part><tp:taxon-name-part taxon-name-part-type="species" reg="bowringii">bowringii</tp:taxon-name-part></tp:taxon-name></italic> (Günther, 1864).</p><fig id="F7" position="float" orientation="portrait"><object-id xmlns:xlink="http://www.w3.org/1999/xlink" content-type="doi" xlink:type="simple">10.3897/zookeys.1103.84672.figure7</object-id><object-id xmlns:xlink="http://www.w3.org/1999/xlink" content-type="arpha" xlink:type="simple">EBD735E5-73C5-5F5F-93E5-AFCA71E1AF22</object-id><label>Figure 7.</label><caption><p>Habitat of <italic><tp:taxon-name><tp:taxon-name-part taxon-name-part-type="genus" reg="Cyrtodactylus">Cyrtodactylus</tp:taxon-name-part><tp:taxon-name-part taxon-name-part-type="species" reg="monilatus">monilatus</tp:taxon-name-part></tp:taxon-name></italic> sp. nov. Tham Phrathat Protection Unit, Si Sawat District, Kanchanaburi Province, Thailand <bold>A</bold> adult female (<abbrev xmlns:xlink="http://www.w3.org/1999/xlink" content-type="institution" xlink:title="Zoological Museum, Kasetsart University, Bangkok, Thailand" id="ABBRID0EPJAK" xlink:type="simple">ZMKU</abbrev> R 00941) on boulder outcrops <bold>B</bold> adult male (not collected) on shrub.</p></caption><graphic xmlns:xlink="http://www.w3.org/1999/xlink" xlink:href="zookeys-1103-139_article-84672__-g007.jpg" position="float" orientation="portrait" xlink:type="simple" id="oo_691628.jpg"><uri content-type="original_file" xlink:type="simple">https://binary.pensoft.net/fig/691628</uri></graphic></fig><p>At Erawan Waterfall, one gravid female (<abbrev xmlns:xlink="http://www.w3.org/1999/xlink" content-type="institution" xlink:title="Zoological Museum, Kasetsart University, Bangkok, Thailand" id="ABBRID0E4JAK" xlink:type="simple">ZMKU</abbrev> R 00927) contained two eggs (externally visible) and was found on the forest floor near the waterfall stream during November 2019. Other sympatric lizard species found at this locality included <italic><tp:taxon-name><tp:taxon-name-part taxon-name-part-type="genus" reg="Draco">Draco</tp:taxon-name-part><tp:taxon-name-part taxon-name-part-type="species" reg="taeniopterus">taeniopterus</tp:taxon-name-part></tp:taxon-name></italic> (Günther, 1861) and <italic><tp:taxon-name><tp:taxon-name-part taxon-name-part-type="genus" reg="Sphenomorphus">Sphenomorphus</tp:taxon-name-part><tp:taxon-name-part taxon-name-part-type="species" reg="maculatus">maculatus</tp:taxon-name-part></tp:taxon-name></italic> (Blyth, 1853).</p><p>At Tham Than Lot Noi-Tham Than Lot Yai Nature Trail, one juvenile specimen (<abbrev xmlns:xlink="http://www.w3.org/1999/xlink" content-type="institution" xlink:title="Zoological Museum, Kasetsart University, Bangkok, Thailand" id="ABBRID0E1KAK" xlink:type="simple">ZMKU</abbrev> R 00923) was found on karst boulder outcrops at a temperature 27.1 °C and relative humidity 72.0%, another adult female (<abbrev xmlns:xlink="http://www.w3.org/1999/xlink" content-type="institution" xlink:title="Zoological Museum, Kasetsart University, Bangkok, Thailand" id="ABBRID0E6KAK" xlink:type="simple">ZMKU</abbrev> R 00925) was found on dry twig on the forest floor, and one gravid female (<abbrev xmlns:xlink="http://www.w3.org/1999/xlink" content-type="institution" xlink:title="Zoological Museum, Kasetsart University, Bangkok, Thailand" id="ABBRID0EELAK" xlink:type="simple">ZMKU</abbrev> R 00926) containing two eggs (externally visible) was found on the forest floor covered with leaf letter at a temperature 31.9 °C and relative humidity 56.9%. Other sympatric lizard species found at this locality included <italic><tp:taxon-name><tp:taxon-name-part taxon-name-part-type="genus" reg="Cyrtodactylus">Cyrtodactylus</tp:taxon-name-part></tp:taxon-name></italic> sp., <italic><tp:taxon-name><tp:taxon-name-part taxon-name-part-type="genus" reg="Dixonius">Dixonius</tp:taxon-name-part><tp:taxon-name-part taxon-name-part-type="species" reg="siamensis">siamensis</tp:taxon-name-part></tp:taxon-name></italic>, <italic><tp:taxon-name><tp:taxon-name-part taxon-name-part-type="genus" reg="Draco">Draco</tp:taxon-name-part><tp:taxon-name-part taxon-name-part-type="species" reg="taeniopterus">taeniopterus</tp:taxon-name-part></tp:taxon-name></italic>, and <italic><tp:taxon-name><tp:taxon-name-part taxon-name-part-type="genus" reg="Sphenomorphus">Sphenomorphus</tp:taxon-name-part><tp:taxon-name-part taxon-name-part-type="species" reg="maculatus">maculatus</tp:taxon-name-part></tp:taxon-name></italic>.</p></tp:treatment-sec><tp:treatment-sec sec-type="comparisons" id="SECID0ERMAK"><title>Comparisons.</title><p><italic><tp:taxon-name><tp:taxon-name-part taxon-name-part-type="genus" reg="Cyrtodactylus">Cyrtodactylus</tp:taxon-name-part><tp:taxon-name-part taxon-name-part-type="species" reg="monilatus">monilatus</tp:taxon-name-part></tp:taxon-name></italic> sp. nov. is differentiated from all seven species of <italic><tp:taxon-name><tp:taxon-name-part taxon-name-part-type="genus" reg="Cyrtodactylus">C.</tp:taxon-name-part><tp:taxon-name-part taxon-name-part-type="species" reg="oldhami">oldhami</tp:taxon-name-part></tp:taxon-name></italic> group and two additional species, <italic><tp:taxon-name><tp:taxon-name-part taxon-name-part-type="genus" reg="Cyrtodactylus">C.</tp:taxon-name-part><tp:taxon-name-part taxon-name-part-type="species" reg="phetchaburiensis">phetchaburiensis</tp:taxon-name-part></tp:taxon-name></italic> and <italic><tp:taxon-name><tp:taxon-name-part taxon-name-part-type="genus" reg="Cyrtodactylus">C.</tp:taxon-name-part><tp:taxon-name-part taxon-name-part-type="species" reg="surin">surin</tp:taxon-name-part></tp:taxon-name></italic> by having a unique combination of morphological characters, its phylogenetic placement (Fig. <xref ref-type="fig" rid="F2">2</xref>), and having uncorrected pairwise sequence divergences in mtDNA from all other members of the <italic><tp:taxon-name><tp:taxon-name-part taxon-name-part-type="genus" reg="Cyrtodactylus"/><tp:taxon-name-part taxon-name-part-type="species" reg="oldhami">oldhami</tp:taxon-name-part></tp:taxon-name></italic> group of 7.7–17.7%, (Table <xref ref-type="table" rid="T3">3</xref>).</p><p><italic><tp:taxon-name><tp:taxon-name-part taxon-name-part-type="genus" reg="Cyrtodactylus">Cyrtodactylus</tp:taxon-name-part><tp:taxon-name-part taxon-name-part-type="species" reg="monilatus">monilatus</tp:taxon-name-part></tp:taxon-name></italic> sp. nov. differs from <italic><tp:taxon-name><tp:taxon-name-part taxon-name-part-type="genus" reg="Cyrtodactylus">C.</tp:taxon-name-part><tp:taxon-name-part taxon-name-part-type="species" reg="lenya">lenya</tp:taxon-name-part></tp:taxon-name></italic> Mulcahy, Thura &amp; Zug, 2017 by having 25–34 paravertebral tubercles (vs. 39–41 tubercles); 34–42 ventral scales (vs. 29 scales); enlarged median subcaudal scales absent (vs. present); top of head bearing dark-brown blotches edged in yellow or yellowish white (vs. indistinctly mottled); dorsal body bands composed of paired, paravertebral, dark-brown blotches edged in yellow or yellowish white (vs. broad dark-brown dorsal bands with narrow chocolate brown borders fore and aft, alternating with narrower medium to light-brown interspaces); and two rows of small, diffuse, yellow or yellowish white spots on flanks present (vs. absent).</p><p><italic><tp:taxon-name><tp:taxon-name-part taxon-name-part-type="genus" reg="Cyrtodactylus">Cyrtodactylus</tp:taxon-name-part><tp:taxon-name-part taxon-name-part-type="species" reg="monilatus">monilatus</tp:taxon-name-part></tp:taxon-name></italic> sp. nov. differs from <italic><tp:taxon-name><tp:taxon-name-part taxon-name-part-type="genus" reg="Cyrtodactylus">C.</tp:taxon-name-part><tp:taxon-name-part taxon-name-part-type="species" reg="oldhami">oldhami</tp:taxon-name-part></tp:taxon-name></italic> (Theobald, 1876) by having 16–21 longitudinal rows of dorsal tubercles (vs. 30 rows); precloacal pores absent in both sexes (vs. present in males); top of head bearing large, dark-brown blotches edged in yellow or yellowish white (vs. uniform brown); and dorsal body bands composed of paired, paravertebral, dark-brown blotches edged in yellow or yellowish white (vs. elongated or rounded spots arranged in four longitudinal lines).</p><p><italic><tp:taxon-name><tp:taxon-name-part taxon-name-part-type="genus" reg="Cyrtodactylus">Cyrtodactylus</tp:taxon-name-part><tp:taxon-name-part taxon-name-part-type="species" reg="monilatus">monilatus</tp:taxon-name-part></tp:taxon-name></italic> sp. nov. differs from <italic><tp:taxon-name><tp:taxon-name-part taxon-name-part-type="genus" reg="Cyrtodactylus">C.</tp:taxon-name-part><tp:taxon-name-part taxon-name-part-type="species" reg="payarhtanensis">payarhtanensis</tp:taxon-name-part></tp:taxon-name></italic> Mulcahy, Thura &amp; Zug, 2017 by being smaller, <abbrev xmlns:xlink="http://www.w3.org/1999/xlink" xlink:title="Snout to vent length, taken from the tip of snout to the vent" id="ABBRID0E4QAK" xlink:type="simple">SVL</abbrev> 53.7–63.3 mm in adult males, 58.6–75.8 mm in adult females (vs. 61–80 mm in adult males, 74–83 mm in adult females); 22–34 paravertebral tubercles (vs. 40–45 tubercles); 34–42 ventral scales (vs. 26–32 scales); 15–19 total subdigital lamellae on the fourth toe (vs. 12 or 13); enlarged median subcaudal scales absent (vs. present); top of head bearing dark-brown blotches edged in yellow or yellowish white (vs. indistinctly mottled, dusky brown marks); dorsal body bands composed of paired, paravertebral, dark-brown blotches edged in yellow or yellowish white (vs. irregularly shaped and edged dark-brown); and two rows of small, diffuse, yellow or yellowish white spots on flanks present (vs. absent).</p><p><italic><tp:taxon-name><tp:taxon-name-part taxon-name-part-type="genus" reg="Cyrtodactylus">Cyrtodactylus</tp:taxon-name-part><tp:taxon-name-part taxon-name-part-type="species" reg="monilatus">monilatus</tp:taxon-name-part></tp:taxon-name></italic> sp. nov. differs from <italic><tp:taxon-name><tp:taxon-name-part taxon-name-part-type="genus" reg="Cyrtodactylus">C.</tp:taxon-name-part><tp:taxon-name-part taxon-name-part-type="species" reg="phetchaburiensis">phetchaburiensis</tp:taxon-name-part></tp:taxon-name></italic> Pauwels, Sumontha &amp; Bauer, 2016 which is not in the phylogeny by lacking precloacal pores in both sexes (vs. present in males); enlarged median subcaudal scales absent (vs. present); and dorsal body bands composed of paired, paravertebral, dark-brown blotches edged in yellow or yellowish white (vs. absent).</p><p><italic><tp:taxon-name><tp:taxon-name-part taxon-name-part-type="genus" reg="Cyrtodactylus">Cyrtodactylus</tp:taxon-name-part><tp:taxon-name-part taxon-name-part-type="species" reg="monilatus">monilatus</tp:taxon-name-part></tp:taxon-name></italic> sp. nov. differs from <italic><tp:taxon-name><tp:taxon-name-part taxon-name-part-type="genus" reg="Cyrtodactylus">C.</tp:taxon-name-part><tp:taxon-name-part taxon-name-part-type="species" reg="saiyok">saiyok</tp:taxon-name-part></tp:taxon-name></italic> Panitvong, Sumontha, Tunprasert &amp; Pauwels, 2014 by having 34–42 ventral scales (vs. 23–24 scales); precloacal pores absent in both sexes (vs. present in males); enlarged median subcaudal scales absent (vs. present); and dorsal body bands composed of paired, paravertebral, dark-brown blotches edged in yellow or yellowish white (vs. irregular, medially interrupted or not, black).</p><p><italic><tp:taxon-name><tp:taxon-name-part taxon-name-part-type="genus" reg="Cyrtodactylus">Cyrtodactylus</tp:taxon-name-part><tp:taxon-name-part taxon-name-part-type="species" reg="monilatus">monilatus</tp:taxon-name-part></tp:taxon-name></italic> sp. nov. differs from <italic><tp:taxon-name><tp:taxon-name-part taxon-name-part-type="genus" reg="Cyrtodactylus">C.</tp:taxon-name-part><tp:taxon-name-part taxon-name-part-type="species" reg="sanook">sanook</tp:taxon-name-part></tp:taxon-name></italic> Pauwels, Sumontha, Latinne &amp; Grismer, 2013 by being smaller, <abbrev xmlns:xlink="http://www.w3.org/1999/xlink" xlink:title="Snout to vent length, taken from the tip of snout to the vent" id="ABBRID0EJTAK" xlink:type="simple">SVL</abbrev> 53.7–63.3 mm in adult males (vs. 72.9–79.5 mm); precloacal pores absent in both sexes (vs. present in males); enlarged median subcaudal scales absent (vs. present); and dorsal body bands composed of paired, paravertebral, dark-brown blotches edged in thin yellow or yellowish white (vs. irregular pale narrow bands).</p><p><italic><tp:taxon-name><tp:taxon-name-part taxon-name-part-type="genus" reg="Cyrtodactylus">Cyrtodactylus</tp:taxon-name-part><tp:taxon-name-part taxon-name-part-type="species" reg="monilatus">monilatus</tp:taxon-name-part></tp:taxon-name></italic> sp. nov. differs from <italic><tp:taxon-name><tp:taxon-name-part taxon-name-part-type="genus" reg="Cyrtodactylus">C.</tp:taxon-name-part><tp:taxon-name-part taxon-name-part-type="species" reg="surin">surin</tp:taxon-name-part></tp:taxon-name></italic> Chan-ard &amp; Makchai, 2011 which is not in the phylogeny by having 34–42 ventral scales (vs. 25 ventral scales); enlarged median subcaudal scales absent (vs. present); and precloacal pores absent in both sexes (vs. present in males).</p><p><italic><tp:taxon-name><tp:taxon-name-part taxon-name-part-type="genus" reg="Cyrtodactylus">Cyrtodactylus</tp:taxon-name-part><tp:taxon-name-part taxon-name-part-type="species" reg="monilatus">monilatus</tp:taxon-name-part></tp:taxon-name></italic> sp. nov. differs from <italic><tp:taxon-name><tp:taxon-name-part taxon-name-part-type="genus" reg="Cyrtodactylus">C.</tp:taxon-name-part><tp:taxon-name-part taxon-name-part-type="species" reg="thirakhupti">thirakhupti</tp:taxon-name-part></tp:taxon-name></italic> Pauwels, Bauer, Sumontha &amp; Chanhome, 2004 by being smaller, <abbrev xmlns:xlink="http://www.w3.org/1999/xlink" xlink:title="Snout to vent length, taken from the tip of snout to the vent" id="ABBRID0E4UAK" xlink:type="simple">SVL</abbrev> 53.7–63.3 mm in adult males (vs. 72.0–79.6 mm in adult males); 16–21 longitudinal rows of dorsal tubercles (vs. 14 rows); enlarged median subcaudal scales absent (vs. present); and dorsal body bands composed of paired, paravertebral, dark-brown blotches edged in yellow or yellowish white (vs. yellowish bands with very dark brown borders).</p><p><italic><tp:taxon-name><tp:taxon-name-part taxon-name-part-type="genus" reg="Cyrtodactylus">Cyrtodactylus</tp:taxon-name-part><tp:taxon-name-part taxon-name-part-type="species" reg="monilatus">monilatus</tp:taxon-name-part></tp:taxon-name></italic> sp. nov. differs from <italic><tp:taxon-name><tp:taxon-name-part taxon-name-part-type="genus" reg="Cyrtodactylus">C.</tp:taxon-name-part><tp:taxon-name-part taxon-name-part-type="species" reg="zebraicus">zebraicus</tp:taxon-name-part></tp:taxon-name></italic> Taylor, 1962 by having precloacal pores absent in both sexes (vs. present in males; Fig. <xref ref-type="fig" rid="F8">8</xref>); four or five rows of postprecloacal scales (vs. two rows); and two rows of small, diffuse, yellow or yellowish white spots on flanks present (vs. their absence; Fig. <xref ref-type="fig" rid="F8">8</xref>; <xref ref-type="bibr" rid="B12">Grismer et al. 2018a</xref>: fig. 4A; Bringsøe, 2020: fig. 1; <xref ref-type="bibr" rid="B16">Grismer et al. 2021b</xref>: fig. 28B).</p><fig id="F8" position="float" orientation="portrait"><object-id xmlns:xlink="http://www.w3.org/1999/xlink" content-type="doi" xlink:type="simple">10.3897/zookeys.1103.84672.figure8</object-id><object-id xmlns:xlink="http://www.w3.org/1999/xlink" content-type="arpha" xlink:type="simple">41072DFD-BCFF-5922-9C4C-CF6CC845D85D</object-id><label>Figure 8.</label><caption><p>Adult male holotype of <italic><tp:taxon-name><tp:taxon-name-part taxon-name-part-type="genus" reg="Cyrtodactylus">Cyrtodactylus</tp:taxon-name-part><tp:taxon-name-part taxon-name-part-type="species" reg="zebraicus">zebraicus</tp:taxon-name-part></tp:taxon-name></italic> (<named-content xmlns:xlink="http://www.w3.org/1999/xlink" content-type="dwc:institutional_code" xlink:title="Field Museum of Natural History, Chicago" xlink:href="http://grbio.org/institution/field-museum-natural-history" xlink:type="simple">FMNH</named-content> 178286) from Ron Phibun District, Nakhon Si Thammarat Province, Thailand, in preservation <bold>A</bold> dorsal view <bold>B</bold> ventral view <bold>C</bold> precloacal region showing distribution of precloacal pores <bold>D</bold> lateral view of the left side.</p></caption><graphic xmlns:xlink="http://www.w3.org/1999/xlink" xlink:href="zookeys-1103-139_article-84672__-g008.jpg" position="float" orientation="portrait" xlink:type="simple" id="oo_691629.jpg"><uri content-type="original_file" xlink:type="simple">https://binary.pensoft.net/fig/691629</uri></graphic></fig></tp:treatment-sec><tp:treatment-sec><!--Section generated to contain objects referenced in tp:taxon-treatment.--><fig id="F1" position="float" orientation="portrait"><object-id xmlns:xlink="http://www.w3.org/1999/xlink" content-type="doi" xlink:type="simple">10.3897/zookeys.1103.84672.figure1</object-id><object-id xmlns:xlink="http://www.w3.org/1999/xlink" content-type="arpha" xlink:type="simple">E7C76496-62F3-57B2-BCDD-6D2D52C05E87</object-id><label>Figure 1.</label><caption><p>Map illustrating the type locality at Tham Phrathat Protection Unit (yellow star) and paratype localities (yellow cycle) at Erawan Waterfall (1) and at Tham Than Lot Noi-Tham Than Lot Yai Nature Trail (2), Si Sawat District, Kanchanaburi Province, Thailand of <italic><tp:taxon-name><tp:taxon-name-part taxon-name-part-type="genus" reg="Cyrtodactylus">Cyrtodactylus</tp:taxon-name-part><tp:taxon-name-part taxon-name-part-type="species" reg="monilatus">monilatus</tp:taxon-name-part></tp:taxon-name></italic> sp. nov., and the type locality (pink star) at Ron Phibun (= “Ronpibon”) District, Nakhon Si Thammarat Province, Thailand of <italic><tp:taxon-name><tp:taxon-name-part taxon-name-part-type="genus" reg="Cyrtodactylus">C.</tp:taxon-name-part><tp:taxon-name-part taxon-name-part-type="species" reg="zebraicus">zebraicus</tp:taxon-name-part></tp:taxon-name></italic> (“<italic><tp:taxon-name><tp:taxon-name-part taxon-name-part-type="genus" reg="Cyrtodactylus">C.</tp:taxon-name-part><tp:taxon-name-part taxon-name-part-type="species" reg="peguensis">peguensis</tp:taxon-name-part><tp:taxon-name-part taxon-name-part-type="subspecies" reg="zebraicus">zebraicus</tp:taxon-name-part></tp:taxon-name></italic>”).</p></caption><graphic xmlns:xlink="http://www.w3.org/1999/xlink" xlink:href="zookeys-1103-139_article-84672__-g001.jpg" position="float" orientation="portrait" xlink:type="simple" id="oo_691622.jpg"><uri content-type="original_file" xlink:type="simple">https://binary.pensoft.net/fig/691622</uri></graphic></fig><fig id="F2" position="float" orientation="portrait"><object-id xmlns:xlink="http://www.w3.org/1999/xlink" content-type="doi" xlink:type="simple">10.3897/zookeys.1103.84672.figure2</object-id><object-id xmlns:xlink="http://www.w3.org/1999/xlink" content-type="arpha" xlink:type="simple">CA5293C4-A759-5527-8C7A-59311C9B7131</object-id><label>Figure 2.</label><caption><p>The best maximum likelihood tree showing the relationships of the <italic><tp:taxon-name><tp:taxon-name-part taxon-name-part-type="genus" reg="Cyrtodactylus">Cyrtodactylus</tp:taxon-name-part><tp:taxon-name-part taxon-name-part-type="species" reg="oldhami">oldhami</tp:taxon-name-part></tp:taxon-name></italic> group and other related species distributed in Southeast Asia based on 1,444 bp of the <abbrev xmlns:xlink="http://www.w3.org/1999/xlink" xlink:title="mitochondrial NADH dehydrogenase subunit 2" id="ABBRID0EGSAI" xlink:type="simple">ND2</abbrev> gene and flanking tRNAs. Support values on branches are ultrafast bootstrap (<abbrev xmlns:xlink="http://www.w3.org/1999/xlink" xlink:title="ultrafast bootstrap" id="ABBRID0EKSAI" xlink:type="simple">UFB</abbrev>) followed by posterior probabilities (<abbrev xmlns:xlink="http://www.w3.org/1999/xlink" xlink:title="posterior probabilities" id="ABBRID0EOSAI" xlink:type="simple">PP</abbrev>) resulting from a separate partitioned Bayesian analysis.</p></caption><graphic xmlns:xlink="http://www.w3.org/1999/xlink" xlink:href="zookeys-1103-139_article-84672__-g002.jpg" position="float" orientation="portrait" xlink:type="simple" id="oo_691623.jpg"><uri content-type="original_file" xlink:type="simple">https://binary.pensoft.net/fig/691623</uri></graphic></fig><table-wrap id="T3" position="float" orientation="portrait"><label>Table 3.</label><caption><p>Uncorrected pairwise sequence divergences (<italic>p</italic>-distances) in the mitochondrial NADH dehydrogenase subunit 2 gene and flanking tRNA regions of <italic><tp:taxon-name><tp:taxon-name-part taxon-name-part-type="genus" reg="Cyrtodactylus">Cyrtodactylus</tp:taxon-name-part><tp:taxon-name-part taxon-name-part-type="species" reg="monilatus">monilatus</tp:taxon-name-part></tp:taxon-name></italic> sp. nov. and related species. 1 = <italic><tp:taxon-name><tp:taxon-name-part taxon-name-part-type="genus" reg="Cyrtodactylus">Cyrtodactylus</tp:taxon-name-part><tp:taxon-name-part taxon-name-part-type="species" reg="monilatus">monilatus</tp:taxon-name-part></tp:taxon-name></italic> sp. nov., 2 = <italic><tp:taxon-name><tp:taxon-name-part taxon-name-part-type="genus" reg="Cyrtodactylus">Cyrtodactylus</tp:taxon-name-part></tp:taxon-name></italic> sp. <ext-link xmlns:xlink="http://www.w3.org/1999/xlink" ext-link-type="gen" xlink:href="MT468911" xlink:type="simple">MT468911</ext-link>, 3 = <tp:taxon-name><tp:taxon-name-part taxon-name-part-type="genus" reg="Cyrtodactylus">Cyrtodactylus</tp:taxon-name-part><tp:taxon-name-part taxon-name-part-type="uncertainty-rank">cf.</tp:taxon-name-part><tp:taxon-name-part taxon-name-part-type="species" reg="oldhami">oldhami</tp:taxon-name-part></tp:taxon-name>, 4 = <italic><tp:taxon-name><tp:taxon-name-part taxon-name-part-type="genus" reg="Cyrtodactylus">Cyrtodactylus</tp:taxon-name-part></tp:taxon-name></italic> sp. MT 468910, 5 = <italic><tp:taxon-name><tp:taxon-name-part taxon-name-part-type="genus" reg="Cyrtodactylus">Cyrtodactylus</tp:taxon-name-part></tp:taxon-name></italic> sp. <ext-link xmlns:xlink="http://www.w3.org/1999/xlink" ext-link-type="gen" xlink:href="MW713969" xlink:type="simple">MW713969</ext-link>, 6 = <italic><tp:taxon-name><tp:taxon-name-part taxon-name-part-type="genus" reg="Cyrtodactylus">C.</tp:taxon-name-part><tp:taxon-name-part taxon-name-part-type="species" reg="thirakhupti">thirakhupti</tp:taxon-name-part></tp:taxon-name></italic>, 7 = <italic><tp:taxon-name><tp:taxon-name-part taxon-name-part-type="genus" reg="Cyrtodactylus">C.</tp:taxon-name-part><tp:taxon-name-part taxon-name-part-type="species" reg="payarhtanensis">payarhtanensis</tp:taxon-name-part></tp:taxon-name></italic>, 8 = <italic><tp:taxon-name><tp:taxon-name-part taxon-name-part-type="genus" reg="Cyrtodactylus">C.</tp:taxon-name-part><tp:taxon-name-part taxon-name-part-type="species" reg="sanook">sanook</tp:taxon-name-part></tp:taxon-name></italic>, 9 = <italic><tp:taxon-name><tp:taxon-name-part taxon-name-part-type="genus" reg="Cyrtodactylus">C.</tp:taxon-name-part><tp:taxon-name-part taxon-name-part-type="species" reg="oldhami">oldhami</tp:taxon-name-part></tp:taxon-name></italic><ext-link xmlns:xlink="http://www.w3.org/1999/xlink" ext-link-type="gen" xlink:href="MF872302" xlink:type="simple">MF872302</ext-link>, 10 = <italic><tp:taxon-name><tp:taxon-name-part taxon-name-part-type="genus" reg="Cyrtodactylus">C.</tp:taxon-name-part><tp:taxon-name-part taxon-name-part-type="species" reg="oldhami">oldhami</tp:taxon-name-part></tp:taxon-name></italic><ext-link xmlns:xlink="http://www.w3.org/1999/xlink" ext-link-type="gen" xlink:href="MF872301" xlink:type="simple">MF872301</ext-link>, 11 = <italic><tp:taxon-name><tp:taxon-name-part taxon-name-part-type="genus" reg="Cyrtodactylus">C.</tp:taxon-name-part><tp:taxon-name-part taxon-name-part-type="species" reg="oldhami">oldhami</tp:taxon-name-part></tp:taxon-name></italic><ext-link xmlns:xlink="http://www.w3.org/1999/xlink" ext-link-type="gen" xlink:href="MH940241" xlink:type="simple">MH940241</ext-link>, 12 = <italic><tp:taxon-name><tp:taxon-name-part taxon-name-part-type="genus" reg="Cyrtodactylus">C.</tp:taxon-name-part><tp:taxon-name-part taxon-name-part-type="species" reg="saiyok">saiyok</tp:taxon-name-part></tp:taxon-name></italic>, 13 = <italic><tp:taxon-name><tp:taxon-name-part taxon-name-part-type="genus" reg="Cyrtodactylus">C.</tp:taxon-name-part><tp:taxon-name-part taxon-name-part-type="species" reg="lenya">lenya</tp:taxon-name-part></tp:taxon-name></italic>, and 14 = <italic><tp:taxon-name><tp:taxon-name-part taxon-name-part-type="genus" reg="Cyrtodactylus">C.</tp:taxon-name-part><tp:taxon-name-part taxon-name-part-type="species" reg="zebraicus">zebraicus</tp:taxon-name-part></tp:taxon-name></italic>.</p></caption><table id="TID0EB5BI" rules="all"><tbody><tr><th rowspan="1" colspan="1">No.</th><th rowspan="1" colspan="1">1</th><th rowspan="1" colspan="1">2</th><th rowspan="1" colspan="1">3</th><th rowspan="1" colspan="1">4</th><th rowspan="1" colspan="1">5</th><th rowspan="1" colspan="1">6</th><th rowspan="1" colspan="1">7</th><th rowspan="1" colspan="1">8</th><th rowspan="1" colspan="1">9</th><th rowspan="1" colspan="1">10</th><th rowspan="1" colspan="1">11</th><th rowspan="1" colspan="1">12</th><th rowspan="1" colspan="1">13</th><th rowspan="1" colspan="1">14</th></tr><tr><td rowspan="1" colspan="1">
                  <bold>1</bold>
                </td><td rowspan="1" colspan="1">0.3</td><td rowspan="1" colspan="13"/></tr><tr><td rowspan="1" colspan="1">(<italic>N</italic> = 9)</td><td rowspan="1" colspan="1">(0.0–1.2)</td><td rowspan="1" colspan="13"/></tr><tr><td rowspan="1" colspan="1">
                  <bold>2</bold>
                </td><td rowspan="1" colspan="1">7.7</td><td rowspan="2" colspan="1">–</td><td rowspan="2" colspan="12"/></tr><tr><td rowspan="1" colspan="1">(<italic>N</italic> = 1)</td><td rowspan="1" colspan="1">(7.7–8.0)</td></tr><tr><td rowspan="1" colspan="1">
                  <bold>3</bold>
                </td><td rowspan="1" colspan="1">11.5</td><td rowspan="1" colspan="1">10.8</td><td rowspan="2" colspan="1">–</td><td rowspan="2" colspan="11"/></tr><tr><td rowspan="1" colspan="1">(<italic>N</italic> = 1)</td><td rowspan="1" colspan="1">(11.2–11.7)</td><td rowspan="1" colspan="1">(10.8)</td></tr><tr><td rowspan="1" colspan="1">
                  <bold>4</bold>
                </td><td rowspan="1" colspan="1">11.6</td><td rowspan="1" colspan="1">11.2</td><td rowspan="1" colspan="1">1.8</td><td rowspan="2" colspan="1">–</td><td rowspan="2" colspan="10"/></tr><tr><td rowspan="1" colspan="1">(<italic>N</italic> = 1)</td><td rowspan="1" colspan="1">(11.4–11.7)</td><td rowspan="1" colspan="1">(11.2)</td><td rowspan="1" colspan="1">(1.8)</td></tr><tr><td rowspan="1" colspan="1">
                  <bold>5</bold>
                </td><td rowspan="1" colspan="1">11.8</td><td rowspan="1" colspan="1">10.0</td><td rowspan="1" colspan="1">9.3</td><td rowspan="1" colspan="1">9.3</td><td rowspan="2" colspan="1">–</td><td rowspan="2" colspan="9"/></tr><tr><td rowspan="1" colspan="1">(<italic>N</italic> = 1)</td><td rowspan="1" colspan="1">(11.7–12.0)</td><td rowspan="1" colspan="1">(10.0)</td><td rowspan="1" colspan="1">(9.3)</td><td rowspan="1" colspan="1">(9.3)</td></tr><tr><td rowspan="1" colspan="1">
                  <bold>6</bold>
                </td><td rowspan="1" colspan="1">12.0</td><td rowspan="1" colspan="1">11.3</td><td rowspan="1" colspan="1">9.0</td><td rowspan="1" colspan="1">9.2</td><td rowspan="1" colspan="1">9.7</td><td rowspan="1" colspan="1">0.0</td><td rowspan="2" colspan="8"/></tr><tr><td rowspan="1" colspan="1">(<italic>N</italic> = 2)</td><td rowspan="1" colspan="1">(11.4–12.4)</td><td rowspan="1" colspan="1">(11.1–11.4)</td><td rowspan="1" colspan="1">(9.0)</td><td rowspan="1" colspan="1">(9.1–9.2)</td><td rowspan="1" colspan="1">(9.7)</td><td rowspan="1" colspan="1">(0.0)</td></tr><tr><td rowspan="1" colspan="1">
                  <bold>7</bold>
                </td><td rowspan="1" colspan="1">12.3</td><td rowspan="1" colspan="1">11.1</td><td rowspan="1" colspan="1">10.6</td><td rowspan="1" colspan="1">10.9</td><td rowspan="1" colspan="1">7.4</td><td rowspan="1" colspan="1">8.3</td><td rowspan="1" colspan="1">0.1</td><td rowspan="2" colspan="7"/></tr><tr><td rowspan="1" colspan="1">(<italic>N</italic> = 3)</td><td rowspan="1" colspan="1">(11.7–13.2)</td><td rowspan="1" colspan="1">(10.7–11.9)</td><td rowspan="1" colspan="1">(10.2–11.4)</td><td rowspan="1" colspan="1">(10.5–11.6)</td><td rowspan="1" colspan="1">(7.1–8.1)</td><td rowspan="1" colspan="1">(7.7–9.7)</td><td rowspan="1" colspan="1">(0.0–0.1)</td></tr><tr><td rowspan="1" colspan="1">
                  <bold>8</bold>
                </td><td rowspan="1" colspan="1">12.7</td><td rowspan="1" colspan="1">12.1</td><td rowspan="1" colspan="1">9.9</td><td rowspan="1" colspan="1">9.6</td><td rowspan="1" colspan="1">6.0</td><td rowspan="1" colspan="1">7.1</td><td rowspan="1" colspan="1">8.02</td><td rowspan="2" colspan="1">–</td><td rowspan="2" colspan="6"/></tr><tr><td rowspan="1" colspan="1">(<italic>N</italic> = 1)</td><td rowspan="1" colspan="1">(12.6–12.8)</td><td rowspan="1" colspan="1">(12.1)</td><td rowspan="1" colspan="1">(9.9)</td><td rowspan="1" colspan="1">(9.6)</td><td rowspan="1" colspan="1">(6.0)</td><td rowspan="1" colspan="1">(7.0–7.2)</td><td rowspan="1" colspan="1">(7.7–8.7)</td></tr><tr><td rowspan="1" colspan="1">
                  <bold>9</bold>
                </td><td rowspan="1" colspan="1">12.8</td><td rowspan="1" colspan="1">11.3</td><td rowspan="1" colspan="1">9.7</td><td rowspan="1" colspan="1">9.9</td><td rowspan="1" colspan="1">6.5</td><td rowspan="1" colspan="1">6.9</td><td rowspan="1" colspan="1">7.7</td><td rowspan="1" colspan="1">7.7</td><td rowspan="2" colspan="1">–</td><td rowspan="2" colspan="5"/></tr><tr><td rowspan="1" colspan="1">(<italic>N</italic> = 1)</td><td rowspan="1" colspan="1">(12.7–12.9)</td><td rowspan="1" colspan="1">(11.3)</td><td rowspan="1" colspan="1">(9.7)</td><td rowspan="1" colspan="1">(9.9)</td><td rowspan="1" colspan="1">(6.5)</td><td rowspan="1" colspan="1">(6.6–7.2)</td><td rowspan="1" colspan="1">(7.4–8.3)</td><td rowspan="1" colspan="1">(7.7)</td></tr><tr><td rowspan="1" colspan="1">
                  <bold>10</bold>
                </td><td rowspan="1" colspan="1">12.3</td><td rowspan="1" colspan="1">11.6</td><td rowspan="1" colspan="1">9.7</td><td rowspan="1" colspan="1">9.53</td><td rowspan="1" colspan="1">5.49</td><td rowspan="1" colspan="1">7.17</td><td rowspan="1" colspan="1">9.1</td><td rowspan="1" colspan="1">7.4</td><td rowspan="1" colspan="1">7.8</td><td rowspan="2" colspan="1">–</td><td rowspan="2" colspan="4"/></tr><tr><td rowspan="1" colspan="1">(<italic>N</italic> = 1)</td><td rowspan="1" colspan="1">(12.13–12.57)</td><td rowspan="1" colspan="1">(11.58)</td><td rowspan="1" colspan="1">(9.7)</td><td rowspan="1" colspan="1">(9.53)</td><td rowspan="1" colspan="1">(5.49)</td><td rowspan="1" colspan="1">(6.61–7.18)</td><td rowspan="1" colspan="1">(8.63–9.97)</td><td rowspan="1" colspan="1">(7.43)</td><td rowspan="1" colspan="1">(7.8)</td></tr><tr><td rowspan="1" colspan="1">
                  <bold>11</bold>
                </td><td rowspan="1" colspan="1">13.0</td><td rowspan="1" colspan="1">12.1</td><td rowspan="1" colspan="1">9.3</td><td rowspan="1" colspan="1">9.3</td><td rowspan="1" colspan="1">10.7</td><td rowspan="1" colspan="1">10.8</td><td rowspan="1" colspan="1">11.2</td><td rowspan="1" colspan="1">11.0</td><td rowspan="1" colspan="1">10.6</td><td rowspan="1" colspan="1">11.4</td><td rowspan="2" colspan="1">–</td><td rowspan="2" colspan="3"/></tr><tr><td rowspan="1" colspan="1">(<italic>N</italic> = 1)</td><td rowspan="1" colspan="1">(12.7–13.2)</td><td rowspan="1" colspan="1">(12.1)</td><td rowspan="1" colspan="1">(9.3)</td><td rowspan="1" colspan="1">(9.3)</td><td rowspan="1" colspan="1">(10.7)</td><td rowspan="1" colspan="1">(10.4–11.2)</td><td rowspan="1" colspan="1">(10.9–11.7)</td><td rowspan="1" colspan="1">(11.0)</td><td rowspan="1" colspan="1">(10.6)</td><td rowspan="1" colspan="1">(11.4)</td></tr><tr><td rowspan="1" colspan="1">
                  <bold>12</bold>
                </td><td rowspan="1" colspan="1">15.4</td><td rowspan="1" colspan="1">14.6</td><td rowspan="1" colspan="1">14.2</td><td rowspan="1" colspan="1">14.8</td><td rowspan="1" colspan="1">14.4</td><td rowspan="1" colspan="1">14.9</td><td rowspan="1" colspan="1">14.8</td><td rowspan="1" colspan="1">15.1</td><td rowspan="1" colspan="1">14.6</td><td rowspan="1" colspan="1">15.5</td><td rowspan="1" colspan="1">15.3</td><td rowspan="1" colspan="1">0.1</td><td rowspan="2" colspan="2"/></tr><tr><td rowspan="1" colspan="1">(<italic>N</italic> = 3)</td><td rowspan="1" colspan="1">(15.2–15.6)</td><td rowspan="1" colspan="1">(14.3 –14.8)</td><td rowspan="1" colspan="1">(14.1–14.3)</td><td rowspan="1" colspan="1">(14.7–14.9)</td><td rowspan="1" colspan="1">(14.2–14.6)</td><td rowspan="1" colspan="1">(14.6–15.2)</td><td rowspan="1" colspan="1">(14.1–16.4)</td><td rowspan="1" colspan="1">(14.9–15.3)</td><td rowspan="1" colspan="1">(14.4–14.8)</td><td rowspan="1" colspan="1">(15.2–15.8)</td><td rowspan="1" colspan="1">(15.0–15.5)</td><td rowspan="1" colspan="1">(0.1–0.2)</td></tr><tr><td rowspan="1" colspan="1">
                  <bold>13</bold>
                </td><td rowspan="1" colspan="1">16.</td><td rowspan="1" colspan="1">15.1</td><td rowspan="1" colspan="1">16.5</td><td rowspan="1" colspan="1">16.6</td><td rowspan="1" colspan="1">15.5</td><td rowspan="1" colspan="1">14.9</td><td rowspan="1" colspan="1">16.3</td><td rowspan="1" colspan="1">16.9</td><td rowspan="1" colspan="1">16.1</td><td rowspan="1" colspan="1">16.7</td><td rowspan="1" colspan="1">17.5</td><td rowspan="1" colspan="1">16.1</td><td rowspan="1" colspan="1">0.5</td><td rowspan="2" colspan="1"/></tr><tr><td rowspan="1" colspan="1">(<italic>N</italic> = 3)</td><td rowspan="1" colspan="1">(16.6–17.0)</td><td rowspan="1" colspan="1">(15.0–15.1)</td><td rowspan="1" colspan="1">(16.4–16.6)</td><td rowspan="1" colspan="1">(16.4–16.7)</td><td rowspan="1" colspan="1">(15.4–15.7)</td><td rowspan="1" colspan="1">(14.1–15.6)</td><td rowspan="1" colspan="1">(15.6–17.6)</td><td rowspan="1" colspan="1">(16.7–17.1)</td><td rowspan="1" colspan="1">(16.0–16.1)</td><td rowspan="1" colspan="1">(16.6–16.8)</td><td rowspan="1" colspan="1">(17.3–17.6)</td><td rowspan="1" colspan="1">(15.7–16.4)</td><td rowspan="1" colspan="1">(0.2–0.6)</td></tr><tr><td rowspan="1" colspan="1">
                  <bold>14</bold>
                </td><td rowspan="1" colspan="1">17.6</td><td rowspan="1" colspan="1">16.3</td><td rowspan="1" colspan="1">16.8</td><td rowspan="1" colspan="1">17.0</td><td rowspan="1" colspan="1">16.9</td><td rowspan="1" colspan="1">16.3</td><td rowspan="1" colspan="1">17.7</td><td rowspan="1" colspan="1">17.5</td><td rowspan="1" colspan="1">17.3</td><td rowspan="1" colspan="1">17.2</td><td rowspan="1" colspan="1">17.4</td><td rowspan="1" colspan="1">17.2</td><td rowspan="1" colspan="1">13.2</td><td rowspan="1" colspan="1">6.0</td></tr><tr><td rowspan="1" colspan="1">(<italic>N</italic> = 2)</td><td rowspan="1" colspan="1">(17.3–17.7)</td><td rowspan="1" colspan="1">(16.2–16.3)</td><td rowspan="1" colspan="1">(16.6–16.9)</td><td rowspan="1" colspan="1">(16.9–17.0)</td><td rowspan="1" colspan="1">(16.8–16.9)</td><td rowspan="1" colspan="1">(15.3–17.2)</td><td rowspan="1" colspan="1">(16.7–19.2)</td><td rowspan="1" colspan="1">(17.5)</td><td rowspan="1" colspan="1">(17.2–17.4)</td><td rowspan="1" colspan="1">(17.2–17.4)</td><td rowspan="1" colspan="1">(17.2–17.6)</td><td rowspan="1" colspan="1">(15.7–16.4)</td><td rowspan="1" colspan="1">(13.0–13.2)</td><td rowspan="1" colspan="1">(6.0)</td></tr></tbody></table></table-wrap></tp:treatment-sec><ref-list><ref id="B16"><mixed-citation xmlns:xlink="http://www.w3.org/1999/xlink" xlink:type="simple"><person-group><name name-style="western"><surname>Grismer</surname><given-names>LL</given-names></name><name name-style="western"><surname>Wood Jr</surname><given-names>PL</given-names></name><name name-style="western"><surname>Poyarkov</surname><given-names>NA</given-names></name><name name-style="western"><surname>Le</surname><given-names>MD</given-names></name><name name-style="western"><surname>Kraus</surname><given-names>F</given-names></name><name name-style="western"><surname>Agarwal</surname><given-names>I</given-names></name><name name-style="western"><surname>Oliver</surname><given-names>PM</given-names></name><name name-style="western"><surname>Nguyen</surname><given-names>SN</given-names></name><name name-style="western"><surname>Nguyen</surname><given-names>TQ</given-names></name><name name-style="western"><surname>Karunarathna</surname><given-names>S</given-names></name><name name-style="western"><surname>Welton</surname><given-names>LJ</given-names></name><name name-style="western"><surname>Stuart</surname><given-names>BL</given-names></name><name name-style="western"><surname>Luu</surname><given-names>VQ</given-names></name><name name-style="western"><surname>Bauer</surname><given-names>AM</given-names></name><name name-style="western"><surname>O’Connell</surname><given-names>KA</given-names></name><name name-style="western"><surname>Quah</surname><given-names>ESH</given-names></name><name name-style="western"><surname>Chan</surname><given-names>KO</given-names></name><name name-style="western"><surname>Ziegler</surname><given-names>T</given-names></name><name name-style="western"><surname>Ngo</surname><given-names>H</given-names></name><name name-style="western"><surname>Nazarov</surname><given-names>RA</given-names></name><name name-style="western"><surname>Aowphol</surname><given-names>A</given-names></name><name name-style="western"><surname>Chomdej</surname><given-names>S</given-names></name><name name-style="western"><surname>Suwannapoom</surname><given-names>C</given-names></name><name name-style="western"><surname>Siler</surname><given-names>CD</given-names></name><name name-style="western"><surname>Anuar</surname><given-names>S</given-names></name><name name-style="western"><surname>Tri</surname><given-names>NV</given-names></name><name name-style="western"><surname>Grismer</surname><given-names>JL</given-names></name></person-group> (<year>2021b</year>) <article-title>Phylogenetic partitioning of the third-largest vertebrate genus in the world, <italic><tp:taxon-name><tp:taxon-name-part taxon-name-part-type="genus">Cyrtodactylus</tp:taxon-name-part></tp:taxon-name></italic> Gray, 1827 (<tp:taxon-name><tp:taxon-name-part taxon-name-part-type="class">Reptilia</tp:taxon-name-part></tp:taxon-name>; <tp:taxon-name><tp:taxon-name-part taxon-name-part-type="order">Squamata</tp:taxon-name-part></tp:taxon-name>; <tp:taxon-name><tp:taxon-name-part taxon-name-part-type="family">Gekkonidae</tp:taxon-name-part></tp:taxon-name>) and its relevance to taxonomy and conservation.</article-title><source>Vertebrate Zoology</source><volume>71</volume>: <fpage>101</fpage>–<lpage>154</lpage>. <ext-link xlink:href="10.3897/vertebrate-zoology.71.e59307" ext-link-type="doi" xlink:type="simple">https://doi.org/10.3897/vertebrate-zoology.71.e59307</ext-link></mixed-citation></ref><ref id="B12"><mixed-citation xmlns:xlink="http://www.w3.org/1999/xlink" xlink:type="simple"><person-group><name name-style="western"><surname>Grismer</surname><given-names>LL</given-names></name><name name-style="western"><surname>Wood Jr</surname><given-names>PL</given-names></name><name name-style="western"><surname>Quah</surname><given-names>ESH</given-names></name><name name-style="western"><surname>Murdoch</surname><given-names>ML</given-names></name><name name-style="western"><surname>Grismer</surname><given-names>MS</given-names></name><name name-style="western"><surname>Herr</surname><given-names>MW</given-names></name><name name-style="western"><surname>Espinoza</surname><given-names>RE</given-names></name><name name-style="western"><surname>Brown</surname><given-names>RM</given-names></name><name name-style="western"><surname>Lin</surname><given-names>A</given-names></name></person-group> (<year>2018a</year>) A phylogenetic taxonomy of the <italic><tp:taxon-name><tp:taxon-name-part taxon-name-part-type="genus">Cyrtodactylus</tp:taxon-name-part><tp:taxon-name-part taxon-name-part-type="species">peguensis</tp:taxon-name-part></tp:taxon-name></italic> group (<tp:taxon-name><tp:taxon-name-part taxon-name-part-type="class">Reptilia</tp:taxon-name-part></tp:taxon-name>: <tp:taxon-name><tp:taxon-name-part taxon-name-part-type="order">Squamata</tp:taxon-name-part></tp:taxon-name>: <tp:taxon-name><tp:taxon-name-part taxon-name-part-type="family">Gekkonidae</tp:taxon-name-part></tp:taxon-name>) with descriptions of two new species from Myanmar. PeerJ 6: e5575. <ext-link xlink:href="10.7717/peerj.5575" ext-link-type="doi" xlink:type="simple">https://doi.org/10.7717/peerj.5575</ext-link></mixed-citation></ref></ref-list></tp:taxon-treatment>
